# Supplementary material for: Utility of the neutrophil-to-lymphocyte ratio extends to patients from East Asia
Source: J Clin Invest. 2026 Mar 16;136(6):e202712. doi: 10.1172/JCI202712 (PMC12987652; doi:10.1172/JCI202712)
Supplement: Supplemental table 2 [file jci-136-202712-s275.xlsx]

## Sheet: Table S2
Table S2. Patient data.
SampleID	CancerType	ICI_1st	OS_Event	OS_Months	DOT_Months	LYM	NEUT	NLR	Sex	Age	BMI.group	BMI
Pt1	Urothelial	Yes	0	19.2658	17.8849	1.6872	4.33751	2.57083	M	80	Overweight	26.72
Pt2	Urothelial	No	1	6.73973	0.821918	1.9975	5.16953	2.588	F	69	Overweight	29.77
Pt3	Hepatobiliary	Yes	0	8.44932	2.10411	1.36293	5.48184	4.0221	M	50	Normal	22.14
Pt4	Hepatobiliary	No	0	26.1041	24.6247	1.62092	5.69803	3.51531	M	64	Normal	23.06
Pt5	Hepatobiliary	No	1	25.4795	2.23562	1.80858	4.59856	2.54264	M	49	Overweight	27.05
Pt6	Gastric	Yes	1	3.8137	2.23562	0.79083	6.25617	7.91089	M	64	Normal	23.04
Pt7	Hepatobiliary	No	1	17.5233	12.6247	2.934	4.941	1.68405	M	60	Normal	24.67
Pt8	Urothelial	Yes	1	6.34521	0.657534	0.3026	7.3069	24.1471	F	46	Normal	20.91
Pt9	Hepatobiliary	No	1	38.4	3.25479	1.03968	1.52912	1.47076	F	52	Underweight	17.58
Pt10	Hepatobiliary	Yes	1	2.43288	0.690411	0.95344	7.57088	7.94059	F	77	Normal	24.58
Pt11	Hepatobiliary	No	0	92.1863	3.68219	1.7375	3.85	2.21583	M	80	Overweight	26.95
Pt12	Hepatobiliary	No	1	6.67397	2.26849	1.94103	2.99173	1.54131	F	59	NA	NA
Pt13	Hepatobiliary	No	1	11.2767	3.22192	1.4826	4.89964	3.30476	M	82	Overweight	25.98
Pt14	Hepatobiliary	No	1	3.78082	2.30137	0.7512	1.1688	1.55591	M	62	Normal	23.34
Pt15	Hepatobiliary	No	1	26.4658	4.14247	1.221	6.90975	5.65909	M	67	Normal	23.11
Pt16	Hepatobiliary	No	1	1.87397	0.920548	0.49816	3.57334	7.17308	M	42	Normal	21.36
Pt17	Hepatobiliary	No	0	48.9534	23.2438	1.37984	2.54016	1.84091	F	72	Normal	20.86
Pt18	Hepatobiliary	Yes	0	12.5589	0.657534	1.7095	3.03502	1.77538	M	57	NA	NA
Pt19	Hepatobiliary	No	1	10.0274	4.99726	1.508	4.069	2.69828	M	70	Overweight	25.67
Pt20	Hepatobiliary	No	1	2.43288	1.05205	0.79862	3.9931	5	F	70	Normal	22.4
Pt21	Hepatobiliary	No	1	10.6521	3.28767	1.64808	5.58952	3.39153	M	70	Normal	18.89
Pt22	Hepatobiliary	No	1	3.55068	1.47945	1.85991	5.11287	2.74899	M	78	Overweight	28.21
Pt23	Hepatobiliary	No	1	21.2712	7.13425	1.38824	2.76241	1.98986	M	71	Normal	21.92
Pt24	Hepatobiliary	Yes	1	5.42466	1.64384	1.10894	4.27378	3.85393	F	86	Overweight	29.33
Pt25	Hepatobiliary	No	1	1.44658	0.460274	0.37949	1.93069	5.08759	M	43	Normal	24.95
Pt26	Hepatobiliary	No	1	28.2411	20.9753	1.18881	1.78143	1.4985	M	77	Normal	22.51
Pt27	Hepatobiliary	No	1	5.16164	3.18904	0.86814	4.05132	4.66667	M	78	NA	NA
Pt28	Sarcoma	No	0	33.7973	31.9233	2.4596	2.6273	1.06818	F	54	Normal	21.54
Pt29	Hepatobiliary	Yes	1	9.23836	5.16164	0.67815	3.05373	4.50303	F	72	Normal	19.97
Pt30	Kidney	No	1	3.12329	0.657534	0.45129	7.90218	17.5102	M	54	NA	NA
Pt31	Gastric	Yes	1	14.8932	1.08493	2.0868	3.7929	1.81757	M	60	Overweight	26.19
Pt32	Urothelial	No	0	50.5973	23.4411	1.2801	3.2379	2.52941	M	72	NA	NA
Pt33	Kidney	No	0	59.3425	3.22192	1.3467	4.4354	3.29353	M	64	NA	NA
Pt34	Urothelial	No	1	13.8082	1.4137	1.457	0.837	0.574468	M	74	Normal	18.55
Pt35	Kidney	Yes	0	57.7644	12.6904	0.83447	7.51023	9	M	42	NA	NA
Pt36	Gastric	No	1	5.55616	1.38082	0.72442	9.95453	13.7414	M	64	Normal	20.37
Pt37	Hepatobiliary	Yes	0	2.07123	2.07123	2.02905	2.24949	1.10864	M	69	Normal	23.47
Pt38	Hepatobiliary	Yes	1	16.9973	11.9342	1.23079	5.44643	4.42515	M	60	Normal	21.52
Pt39	Hepatobiliary	No	0	14.4329	12.8219	0.43862	3.86564	8.81319	M	72	NA	NA
Pt40	Hepatobiliary	No	1	2.26849	0.756164	1.98594	8.38134	4.22034	F	77	Normal	20.35
Pt41	Urothelial	No	1	9.56712	2.79452	3.09628	9.77988	3.15859	F	72	Normal	22.35
Pt42	Kidney	No	1	27.7479	0.920548	1.4288	1.2008	0.840426	M	74	NA	NA
Pt43	Hepatobiliary	Yes	1	22.2904	14.9589	0.98141	2.35773	2.40239	M	58	Normal	24.06
Pt44	Hepatobiliary	No	1	3.41918	1.38082	2.76848	6.89832	2.49174	M	67	NA	NA
Pt45	Kidney	No	1	1.47945	0.493151	1.752	3.1828	1.81667	M	76	Normal	21.18
Pt46	Kidney	Yes	0	20.9425	1.4137	1.95008	4.2592	2.18412	M	55	NA	NA
Pt47	Hepatobiliary	Yes	1	4.27397	2.16986	1.0832	4.76608	4.4	M	67	Normal	23.39
Pt48	Hepatobiliary	No	1	5.72055	2.76164	1.20048	3.09392	2.57724	M	62	Overweight	26.48
Pt49	Gastric	No	1	2.72877	0.427397	2.0608	4.991	2.42188	M	64	Normal	21.98
Pt50	Melanoma	Yes	1	5.72055	0.690411	1.41224	3.03784	2.15108	M	53	Normal	22.7
Pt51	Melanoma	Yes	0	114.575	1.4137	3.3408	4.6893	1.40365	F	49	Overweight	29.78
Pt52	Melanoma	Yes	1	3.58356	0.690411	2.31136	5.66432	2.45064	M	56	Normal	22.66
Pt53	Gastric	No	1	3.55068	0.460274	1.7172	4.13424	2.40755	F	60	NA	NA
Pt54	Gastric	No	1	10.1918	2.30137	1.32046	4.44854	3.36893	M	55	NA	NA
Pt55	Hepatobiliary	Yes	1	9.83014	1.38082	1.30185	3.2274	2.47909	M	73	Underweight	18.31
Pt56	Urothelial	No	0	56.8438	23.9342	0.94106	2.81896	2.99552	M	63	NA	NA
Pt57	Urothelial	Yes	1	10.6192	0.690411	2.5788	2.86738	1.1119	M	70	Overweight	27.55
Pt58	Hepatobiliary	Yes	1	1.77534	0.690411	2.08335	4.47372	2.14737	M	60	Normal	19.45
Pt59	Urothelial	No	1	19.6603	2.76164	2.78216	2.81536	1.01193	M	57	NA	NA
Pt60	Melanoma	Yes	1	4.20822	0.690411	1.3764	5.402	3.92473	F	51	NA	NA
Pt61	Melanoma	Yes	1	19.8247	18.1479	2.57554	6.48466	2.51779	M	83	Underweight	17.72
Pt62	Hepatobiliary	No	1	1.54521	0.460274	1.6214	4.67258	2.88182	M	79	NA	NA
Pt63	Hepatobiliary	Yes	1	8.58082	1.38082	2.18886	2.69883	1.23298	M	60	Overweight	27.09
Pt64	Kidney	Yes	0	23.9671	11.9671	1.50724	5.49066	3.64286	M	69	Overweight	27.07
Pt65	Sarcoma	No	1	10.6521	2.10411	1.40896	3.33074	2.36397	M	55	Normal	24.94
Pt66	Kidney	Yes	1	4.93151	2.07123	1.52892	5.94306	3.8871	M	84	Normal	21.95
Pt67	Hepatobiliary	No	1	6.80548	4.04384	1.45971	2.4696	1.69184	F	51	Overweight	28.08
Pt68	Urothelial	No	1	49.8082	1.38082	2.59168	4.06952	1.57022	M	61	Normal	21.35
Pt69	Gastric	Yes	0	23.3096	5.06301	1.67112	5.35096	3.20202	M	61	NA	NA
Pt70	Gastric	No	1	19.989	0.920548	1.06856	2.07214	1.93919	M	61	Normal	24.32
Pt71	Urothelial	No	1	17.063	8.28493	1.58187	5.06828	3.20398	M	57	NA	NA
Pt72	Hepatobiliary	No	1	21.5014	5.29315	2.23016	5.76734	2.58607	M	58	Overweight	28.43
Pt73	Kidney	No	1	2.53151	0.920548	2.35312	11.2614	4.78571	M	71	NA	NA
Pt74	Hepatobiliary	Yes	0	40.9315	10.0932	0.69	4.12896	5.984	M	80	Normal	23.86
Pt75	Urothelial	Yes	1	3.12329	1.38082	1.65126	4.88592	2.9589	F	58	NA	NA
Pt76	Hepatobiliary	Yes	0	25.5452	23.2438	1.41056	9.6064	6.81034	M	65	Normal	18.75
Pt77	Melanoma	Yes	1	27.0247	18.8384	1.07133	3.38988	3.16418	M	45	NA	NA
Pt78	Hepatobiliary	Yes	1	8.02192	2.03836	1.12684	5.07472	4.5035	M	62	Normal	24.6
Pt79	Hepatobiliary	No	1	5.72055	3.45205	1.30508	9.05814	6.94068	M	75	NA	NA
Pt80	Hepatobiliary	Yes	1	27.8466	5.98356	0.5016	4.26624	8.50526	M	56	Normal	22.35
Pt81	Melanoma	Yes	1	77.1288	50.8274	3.5982	33.983	9.44444	F	35	Normal	18.75
Pt82	Melanoma	Yes	0	94.126	6.90411	2.12321	6.00842	2.82988	F	49	Overweight	29.67
Pt83	Melanoma	Yes	1	12.4274	8.74521	1.21176	2.71269	2.23864	M	73	NA	NA
Pt84	Kidney	Yes	0	18.8712	0.690411	1.8328	9.53056	5.2	F	48	Normal	19.5
Pt85	Hepatobiliary	No	1	22.2247	3.22192	1.32821	4.00867	3.0181	M	69	Normal	21.89
Pt86	Urothelial	No	0	103.43	3.55068	0.83213	3.44877	4.14451	F	75	Overweight	26.29
Pt87	Melanoma	No	0	108.789	3.45205	1.50792	3.9861	2.64344	M	49	Normal	24.94
Pt88	Melanoma	Yes	1	3.97808	3.3863	1.58594	6.70702	4.22905	F	57	Obese	30.58
Pt89	Hepatobiliary	Yes	1	6.80548	3.45205	2.64972	5.62599	2.12324	F	78	Normal	22.87
Pt90	Urothelial	No	1	2.43288	0.690411	1.95424	6.93408	3.54822	F	70	Overweight	28.42
Pt91	Melanoma	Yes	1	16.1753	7.79178	2.26176	2.07824	0.91886	F	43	Normal	22.61
Pt92	Hepatobiliary	Yes	0	4.10959	1.38082	2.50782	5.17771	2.06463	M	39	Normal	23.17
Pt93	Urothelial	No	0	79.9562	24.1973	2.22015	3.19185	1.43767	M	76	Underweight	18.01
Pt94	Melanoma	Yes	1	40.5041	23.8685	0.76896	2.73888	3.5618	M	67	NA	NA
Pt95	Hepatobiliary	No	1	10.5205	3.91233	1.13145	2.34627	2.07368	M	62	Overweight	26.38
Pt96	Kidney	No	1	1.77534	0.887671	0.9196	2.9348	3.19139	M	66	Normal	21.14
Pt97	Melanoma	Yes	1	19.5945	8.28493	1.82856	2.394	1.30923	F	68	NA	NA
Pt98	Hepatobiliary	No	1	14.7288	3.22192	0.63918	2.18148	3.41294	M	63	NA	NA
Pt99	Urothelial	Yes	1	3.41918	2.07123	2.55316	5.42996	2.12676	M	72	NA	NA
Pt100	Hepatobiliary	Yes	1	13.8411	11.2767	2.1402	1.80564	0.843678	M	72	Normal	23.48
Pt101	Urothelial	No	1	42.4767	11.737	1.27872	2.60064	2.03378	M	48	Overweight	26.3
Pt102	Urothelial	No	1	2.20274	0.690411	1.60875	4.7047	2.92444	M	68	NA	NA
Pt103	Urothelial	No	1	6.73973	5.81918	0.59094	1.85808	3.14428	F	77	NA	NA
Pt104	Kidney	Yes	0	38.4658	23.5068	1.84814	3.64812	1.97394	M	74	Overweight	25.96
Pt105	Hepatobiliary	No	1	9.46849	3.68219	0.6392	1.2831	2.00735	F	80	Normal	22.3
Pt106	Hepatobiliary	No	1	3.94521	1.44658	0.6205	2.91125	4.69178	M	66	NA	NA
Pt107	Gastric	No	0	51.9781	21.4356	1.46372	6.27187	4.28488	M	68	NA	NA
Pt108	Hepatobiliary	Yes	1	6.96986	0.953425	1.42142	3.0317	2.13287	M	61	Underweight	16.48
Pt109	Kidney	Yes	0	62.6301	33.4356	1.90183	4.09353	2.15242	M	55	Overweight	26.92
Pt110	Gastric	No	1	4.83288	1.61096	2.0976	4.37	2.08333	F	64	Normal	18.71
Pt111	Gastric	No	1	8.35068	5.58904	3.53138	6.17156	1.74763	M	75	NA	NA
Pt112	Urothelial	No	1	3.41918	0.690411	1.07028	7.97755	7.4537	M	38	NA	NA
Pt113	Colorectal	No	0	55.2658	23.737	1.3431	6.04802	4.50303	F	45	Underweight	16.61
Pt114	Hepatobiliary	No	1	25.4795	13.4137	0.96096	2.1648	2.25275	M	67	Overweight	25.54
Pt115	Urothelial	Yes	1	16.6356	5.98356	1.99758	3.38052	1.69231	F	76	Normal	22.94
Pt116	Kidney	No	1	24.0329	2.76164	1.44837	5.78501	3.99415	M	71	NA	NA
Pt117	Hepatobiliary	No	1	4.17534	3.28767	0.2681	3.28997	12.2714	M	74	NA	NA
Pt118	Hepatobiliary	No	1	17.4247	16.7342	2.31192	3.96036	1.71302	M	75	NA	NA
Pt119	Hepatobiliary	No	1	6.54247	1.54521	0.60078	0.90024	1.49845	F	27	NA	NA
Pt120	Melanoma	Yes	1	14.4658	2.30137	1.7631	3.31724	1.88148	M	59	Overweight	27.54
Pt121	Melanoma	No	1	77.3589	2.20274	1.77205	1.94635	1.09836	F	55	NA	NA
Pt122	Urothelial	Yes	1	6.47671	4.56986	2.0646	6.2403	3.02252	F	63	NA	NA
Pt123	Kidney	Yes	1	1.21644	0.591781	1.54332	11.5463	7.48148	M	51	Normal	23.01
Pt124	Hepatobiliary	No	1	8.64658	5.06301	0.68923	3.07739	4.46497	M	78	Normal	22.82
Pt125	Hepatobiliary	Yes	1	6.18082	1.4137	1.3395	7.18865	5.36667	M	61	Overweight	29.07
Pt126	Gastric	No	1	3.87945	1.08493	1.5576	4.5312	2.90909	F	67	NA	NA
Pt127	Melanoma	Yes	1	6.54247	5.52329	2.5025	3.88245	1.55143	F	66	NA	NA
Pt128	Urothelial	No	1	5.95068	1.4137	1.6786	1.38985	0.827982	M	52	Normal	21.85
Pt129	Gastric	Yes	0	12.1315	8.44932	2.15586	8.50164	3.9435	M	71	Normal	21.56
Pt130	Urothelial	Yes	1	11.0137	2.59726	1.50912	3.75552	2.48855	M	71	Normal	23.21
Pt131	Kidney	Yes	0	13.3479	0.887671	0.7911	1.59978	2.02222	M	51	NA	NA
Pt132	Hepatobiliary	Yes	1	5.52329	1.38082	2.0223	13.0968	6.47619	M	52	Normal	23.32
Pt133	Urothelial	Yes	1	5.75342	0.986301	1.647	3.6966	2.24444	M	77	NA	NA
Pt134	Hepatobiliary	No	1	27.7151	5.29315	3.26228	3.43036	1.05152	M	69	Overweight	27.86
Pt135	Hepatobiliary	Yes	1	3.25479	0.690411	0.67847	1.98322	2.92308	M	60	Overweight	26.65
Pt136	Hepatobiliary	No	1	11.211	2.76164	0.8181	1.6968	2.07407	F	71	NA	NA
Pt137	Hepatobiliary	Yes	0	36.4932	12.4603	1.50945	8.10939	5.37241	M	56	Overweight	25.03
Pt138	Hepatobiliary	No	1	7.36438	3.45205	0.4301	2.87776	6.69091	M	66	Normal	21.6
Pt139	Urothelial	No	1	11.737	5.06301	1.7024	0.8512	0.5	M	62	Normal	23.98
Pt140	Hepatobiliary	No	0	43.9562	11.5068	1.4522	3.26608	2.24906	M	78	NA	NA
Pt141	Kidney	No	1	2.53151	1.38082	1.89344	6.61728	3.49485	M	65	NA	NA
Pt142	Hepatobiliary	Yes	1	6.50959	1.38082	1.10285	4.54155	4.11801	M	68	Normal	19
Pt143	Hepatobiliary	No	1	4.83288	2.07123	0.89784	3.61716	4.02874	F	53	Underweight	17.33
Pt144	Hepatobiliary	No	1	13.611	10.0603	0.57942	2.30103	3.97126	M	63	Underweight	18.27
Pt145	Urothelial	No	1	18.9041	11.0466	2.57759	3.46595	1.34465	M	73	NA	NA
Pt146	Hepatobiliary	No	1	6.6411	5.58904	0.65104	2.09084	3.21154	M	81	Overweight	25.49
Pt147	Gastric	No	1	1.05205	0.460274	1.38088	2.1892	1.58537	M	56	NA	NA
Pt148	Urothelial	No	1	31.6274	3.48493	2.29916	1.99796	0.868996	F	65	NA	NA
Pt149	Urothelial	No	1	53.7205	2.59726	2.17764	5.02596	2.30798	M	78	NA	NA
Pt150	Melanoma	Yes	0	107.211	3.45205	2.57958	2.49528	0.96732	M	66	Normal	22.36
Pt151	Hepatobiliary	Yes	1	19.726	8.05479	1.50064	2.54024	1.69277	M	66	Normal	24.41
Pt152	Hepatobiliary	No	1	3.97808	2.76164	0.90036	2.51808	2.79675	F	72	NA	NA
Pt153	Urothelial	No	0	91.1671	21.9288	1.80808	4.84224	2.67811	M	55	Normal	24.51
Pt154	Urothelial	No	1	19.8575	1.21644	1.97132	5.53932	2.80995	M	57	NA	NA
Pt155	Urothelial	Yes	1	1.87397	0.657534	0.83868	5.60325	6.68103	M	82	Normal	20.62
Pt156	Melanoma	Yes	1	23.6384	23.4411	2.18456	8.8312	4.04255	M	55	Normal	23.25
Pt157	Melanoma	Yes	0	52.5041	6.2137	1.14016	3.08963	2.70982	M	66	NA	NA
Pt158	Urothelial	Yes	0	27.5836	23.6712	2.55143	5.35178	2.09756	F	74	NA	NA
Pt159	Hepatobiliary	No	1	23.1452	3.51781	2.93094	4.78206	1.63158	M	72	NA	NA
Pt160	Melanoma	Yes	1	7.29863	0.690411	1.64916	3.06927	1.86111	M	55	Normal	23.14
Pt161	Urothelial	No	0	93.8301	25.5452	1.81025	3.0078	1.66154	F	79	NA	NA
Pt162	Kidney	Yes	0	40.274	23.2438	1.512	4.536	3	M	65	Overweight	25.79
Pt163	Gastric	Yes	0	36.3616	5.3589	2.38125	2.84375	1.19423	F	57	Underweight	16.68
Pt164	Urothelial	No	0	27.3534	1.38082	1.60138	4.28736	2.67729	M	45	NA	NA
Pt165	Hepatobiliary	Yes	0	16.9973	7.56164	1.53088	9.91484	6.47656	F	40	Normal	20.1
Pt166	Gastric	No	1	3.3863	0.821918	1.00125	2.55	2.54682	F	50	NA	NA
Pt167	Urothelial	No	1	20.5808	16.8	1.05	1.2516	1.192	M	71	NA	NA
Pt168	Urothelial	No	1	3.22192	0.756164	0.7634	12.2977	16.1091	M	70	Underweight	15.1
Pt169	Hepatobiliary	Yes	0	27.8466	23.0137	2.28336	4.87224	2.1338	M	60	Overweight	25.06
Pt170	Hepatobiliary	No	1	16.2411	12.2959	0.64059	2.68026	4.18405	M	61	NA	NA
Pt171	Hepatobiliary	No	1	1.93973	1.38082	0.8302	4.19844	5.05714	M	33	Normal	21.08
Pt172	Melanoma	Yes	1	22.0603	5.06301	1.83885	3.01145	1.63768	F	64	NA	NA
Pt173	Urothelial	No	1	11.6712	1.38082	2.05408	6.10722	2.97321	M	77	NA	NA
Pt174	Gastric	No	1	8.21918	2.10411	1.479	5.0315	3.40196	M	54	Normal	23.21
Pt175	Kidney	No	1	15.8795	1.38082	2.88288	5.4978	1.90705	M	64	NA	NA
Pt176	Urothelial	No	1	26.2027	14.6959	0.87234	3.24079	3.71505	M	81	Normal	22.56
Pt177	Urothelial	No	0	35.2438	23.7041	1.93086	3.60932	1.86928	M	73	Overweight	29.66
Pt178	Hepatobiliary	No	1	13.5123	3.25479	1.39842	2.17532	1.55556	M	51	Normal	21.95
Pt179	Hepatobiliary	No	1	5.49041	1.38082	0.67133	2.58839	3.85561	M	66	NA	NA
Pt180	Hepatobiliary	Yes	0	14.4	1.38082	0.9513	1.71045	1.79801	M	60	NA	NA
Pt181	Hepatobiliary	Yes	1	4.40548	0.690411	1.50059	4.33881	2.8914	M	69	Overweight	28.04
Pt182	Urothelial	No	1	15.4192	3.45205	0.83805	3.10758	3.70811	M	57	Normal	23.31
Pt183	Melanoma	Yes	1	15.4192	3.87945	1.92984	4.57776	2.37209	M	32	Overweight	25.26
Pt184	Urothelial	No	1	4.3726	1.38082	1.65002	5.0048	3.03318	M	65	NA	NA
Pt185	Kidney	Yes	0	25.3808	20.3507	1.67416	9.29405	5.55147	M	69	Underweight	17.58
Pt186	Melanoma	Yes	0	79.8247	13.9397	1.1102	2.47233	2.22692	M	69	Normal	24.37
Pt187	Urothelial	No	0	44.4493	22.3233	2.66015	2.45503	0.922892	M	68	Overweight	25.1
Pt188	Melanoma	No	1	12.0986	2.07123	1.17192	3.33586	2.84649	F	62	Overweight	27.72
Pt189	Urothelial	No	1	8.71233	1.38082	2.5604	3.9516	1.54335	M	67	NA	NA
Pt190	Hepatobiliary	Yes	1	15.2219	6.44384	2.0394	3.696	1.8123	M	47	NA	NA
Pt191	Urothelial	No	1	12.789	10.8493	0.65985	1.28982	1.95472	M	69	Normal	21.76
Pt192	Hepatobiliary	Yes	0	35.7041	23.474	1.44835	2.2078	1.52436	M	72	NA	NA
Pt193	Urothelial	No	1	17.589	7.10137	2.21964	3.54252	1.59599	F	80	NA	NA
Pt194	Hepatobiliary	No	1	13.3808	5.29315	1.77285	4.8018	2.70852	M	74	Normal	21.52
Pt195	Kidney	No	1	17.0301	3.68219	1.73231	5.59101	3.22749	M	67	Normal	20.78
Pt196	Melanoma	Yes	1	22.8164	4.83288	1.6906	1.04912	0.620561	M	50	Normal	22.31
Pt197	Melanoma	Yes	0	50.137	23.8685	1.2564	1.8148	1.44444	F	55	NA	NA
Pt198	Urothelial	No	1	20.4493	2.72877	2.83853	3.93437	1.38606	F	68	NA	NA
Pt199	Melanoma	Yes	1	15.0575	3.68219	4.32288	4.09536	0.947368	F	80	NA	NA
Pt200	Hepatobiliary	No	1	7.6274	3.22192	0.83058	2.4003	2.88991	M	52	NA	NA
Pt201	Hepatobiliary	Yes	1	15.7479	1.38082	1.18026	3.28182	2.78059	M	45	Obese	30.61
Pt202	Melanoma	Yes	1	17.8521	11.0795	1.4035	2.1253	1.51429	M	75	Overweight	26.76
Pt203	Kidney	No	1	8.58082	0.920548	0.71876	4.69308	6.52941	M	59	NA	NA
Pt204	Urothelial	No	0	52.4384	23.0137	2.5311	3.71085	1.4661	M	77	NA	NA
Pt205	Hepatobiliary	No	0	54.0822	42.8055	0.9288	2.2392	2.41085	M	57	Overweight	25.37
Pt206	Urothelial	Yes	1	12.4932	2.03836	1.9125	2.5755	1.34667	F	71	Overweight	27.2
Pt207	Hepatobiliary	No	0	12.263	11.474	1.12038	2.19816	1.96198	M	71	Normal	24.57
Pt208	Kidney	No	1	6.08219	1.61096	3.62444	5.13044	1.41551	M	58	NA	NA
Pt209	Urothelial	No	0	34.7178	23.474	2.34919	3.53394	1.50432	M	61	NA	NA
Pt210	Hepatobiliary	Yes	1	2.07123	0.789041	0.66924	3.1317	4.67949	M	60	Normal	20.28
Pt211	Melanoma	No	1	52.537	2.56438	2.19128	2.94034	1.34184	F	69	NA	NA
Pt212	Hepatobiliary	No	1	21.7973	5.75342	1.2198	1.53117	1.25526	M	57	Overweight	27.1
Pt213	Urothelial	No	0	33.7644	17.9507	1.77837	2.88354	1.62145	M	64	NA	NA
Pt214	Hepatobiliary	Yes	1	6.24658	1.61096	1.8546	11.6334	6.27273	M	76	Normal	23
Pt215	Melanoma	Yes	0	71.3425	11.737	1.44918	3.90522	2.69478	F	57	Normal	21.31
Pt216	Urothelial	Yes	0	36.5918	15.189	2.43009	2.90043	1.19355	F	66	NA	NA
Pt217	Gastric	Yes	1	17.7205	4.14247	1.52746	9.10646	5.96183	M	77	Underweight	17.71
Pt218	Kidney	No	1	85.8082	38.663	3.61706	3.95768	1.09417	F	59	NA	NA
Pt219	Hepatobiliary	No	1	23.1123	0.986301	1.81116	5.4567	3.01282	M	65	NA	NA
Pt220	Hepatobiliary	No	1	16.0767	8.74521	1.65	3.179	1.92667	M	74	Overweight	25.17
Pt221	Urothelial	No	1	3.8137	0.920548	2.14656	12.4966	5.82171	M	67	NA	NA
Pt222	Melanoma	Yes	1	22.1589	14.4329	2.0086	1.73055	0.86157	F	40	NA	NA
Pt223	Urothelial	No	0	24.1315	1.38082	1.9908	2.38896	1.2	M	65	NA	NA
Pt224	Melanoma	Yes	0	27.7479	15.9452	1.41804	6.49026	4.57692	M	36	Underweight	17.72
Pt225	Hepatobiliary	Yes	0	35.5397	23.5397	2.3668	6.3244	2.67213	M	55	Normal	24.08
Pt226	Melanoma	No	1	37.6767	10.5863	2.0806	2.37855	1.1432	M	63	NA	NA
Pt227	Hepatobiliary	No	1	53.3589	1.38082	1.26161	2.64047	2.09294	M	60	Normal	22.88
Pt228	Urothelial	No	0	61.6767	23.7041	1.25328	5.41596	4.32143	M	71	NA	NA
Pt229	Hepatobiliary	No	1	3.74795	0.460274	0.91975	1.44896	1.57538	F	72	NA	NA
Pt230	Sarcoma	No	1	9.63288	3.35342	1.47972	1.97714	1.33616	F	54	Underweight	16.23
Pt231	Hepatobiliary	No	1	2.46575	0.920548	0.96256	3.49696	3.63298	M	58	NA	NA
Pt232	Hepatobiliary	No	0	65.3589	32.4164	1.0701	3.12156	2.91707	M	67	NA	NA
Pt233	Hepatobiliary	Yes	1	25.0192	1.61096	1.69904	2.95408	1.73868	M	66	Overweight	27.17
Pt234	Gastric	No	1	16.011	1.31507	0.89775	3.3725	3.75661	M	67	Normal	21.36
Pt235	Colorectal	No	1	32.0548	11.0466	2.50074	2.69082	1.07601	F	55	NA	NA
Pt236	Urothelial	No	1	4.73425	1.38082	1.7407	5.7967	3.3301	M	65	NA	NA
Pt237	Hepatobiliary	No	1	20.8767	0.460274	1.03138	1.38722	1.34501	M	69	Underweight	15.99
Pt238	Kidney	Yes	0	70.2575	9.50137	2.177	12.7821	5.87143	M	65	NA	NA
Pt239	Hepatobiliary	No	1	35.5726	20.0219	1.44969	3.56406	2.4585	M	58	Overweight	26.52
Pt240	Melanoma	No	1	7.89041	5.29315	2.86356	5.96088	2.08163	F	74	NA	NA
Pt241	Hepatobiliary	Yes	1	6.44384	0.723288	1.35917	4.60342	3.38693	M	75	Overweight	25.97
Pt242	Hepatobiliary	Yes	0	2.76164	2.07123	1.8396	4.5625	2.48016	M	76	Overweight	27.89
Pt243	Hepatobiliary	No	1	8.05479	1.38082	0.70057	1.20003	1.71293	F	52	NA	NA
Pt244	Urothelial	Yes	1	6.54247	4.60274	3.93711	9.71553	2.46768	F	83	NA	NA
Pt245	Kidney	Yes	0	46.9479	23.7041	1.4122	3.91118	2.76957	F	65	NA	NA
Pt246	Hepatobiliary	No	1	5.91781	2.00548	1.51034	2.76094	1.82803	M	68	Underweight	17.82
Pt247	Melanoma	Yes	0	73.4795	9.89589	2.43124	1.67719	0.68985	F	71	Overweight	26.75
Pt248	Hepatobiliary	No	1	15.2219	3.22192	1.6129	4.22275	2.61811	M	57	Overweight	27.21
Pt249	Urothelial	No	1	6.90411	1.4137	1.01835	2.17175	2.13262	M	66	Normal	23.81
Pt250	Melanoma	Yes	1	72.4603	12.4274	1.5222	3.658	2.4031	M	69	Overweight	26.16
Pt251	Urothelial	No	0	26.2356	9.66575	1.26225	3.60162	2.85333	F	65	NA	NA
Pt252	Hepatobiliary	No	1	13.4466	3.68219	0.71724	4.04212	5.63566	M	52	Overweight	25.71
Pt253	Melanoma	No	1	23.0137	2.30137	0.77859	2.60145	3.34123	F	31	NA	NA
Pt254	Urothelial	No	0	69.7973	23.5068	2.37974	3.13258	1.31635	F	60	NA	NA
Pt255	Hepatobiliary	Yes	0	21.2384	18.8712	1.9988	4.446	2.22433	M	42	Normal	22.69
Pt256	Urothelial	No	1	7.36438	2.07123	1.9408	19.1654	9.875	M	64	NA	NA
Pt257	Melanoma	Yes	0	93.4356	1.44658	2.32776	2.18502	0.938679	M	62	Normal	21.21
Pt258	Urothelial	No	0	25.5123	1.38082	1.20843	2.91227	2.40996	M	65	NA	NA
Pt259	Melanoma	No	1	82.0932	2.07123	1.45008	2.84292	1.96053	F	53	NA	NA
Pt260	Urothelial	Yes	0	63.0904	5.52329	1.75044	2.69608	1.54023	M	71	NA	NA
Pt261	Urothelial	No	1	13.2493	9.73151	2.19725	4.67415	2.12727	M	61	Overweight	27.84
Pt262	Urothelial	No	1	25.7753	1.61096	1.11202	4.24645	3.81868	M	60	NA	NA
Pt263	Hepatobiliary	No	1	9.43562	3.3863	0.3984	2.1912	5.5	M	61	NA	NA
Pt264	Hepatobiliary	Yes	1	17.589	6.67397	1.00196	5.01657	5.00676	M	61	Overweight	26.81
Pt265	Hepatobiliary	Yes	1	13.5123	7.66027	1.13458	9.81291	8.64894	M	61	Normal	22.91
Pt266	Melanoma	Yes	1	56.811	3.45205	3.02237	4.69469	1.55331	F	60	NA	NA
Pt267	Gastric	No	1	21.5671	7.59452	2.4786	2.2194	0.895425	F	54	Underweight	17.75
Pt268	Hepatobiliary	Yes	0	19.5616	17.4904	1.17066	2.02986	1.73394	F	52	Normal	21.76
Pt269	Kidney	Yes	1	3.22192	1.18356	1.77906	6.24012	3.50754	M	67	Normal	24.03
Pt270	Kidney	No	1	10.4877	0.986301	1.45964	1.29948	0.890274	M	73	NA	NA
Pt271	Urothelial	No	1	23.4082	21.863	1.3195	2.5025	1.89655	M	80	NA	NA
Pt272	Urothelial	Yes	1	9.36986	3.45205	2.5696	3.61856	1.40822	M	66	NA	NA
Pt273	Urothelial	No	1	5.95068	2.03836	1.88232	4.73928	2.51779	F	65	Normal	22.58
Pt274	Hepatobiliary	No	1	4.93151	1.47945	1.21856	6.9888	5.73529	M	51	Normal	21.42
Pt275	Melanoma	Yes	1	38.5315	4.14247	1.78828	2.70218	1.51105	F	61	NA	NA
Pt276	Urothelial	No	1	4.01096	0.690411	1.62945	9.59565	5.88889	M	68	NA	NA
Pt277	Hepatobiliary	No	0	59.9671	36.0986	1.5093	4.10865	2.72222	M	49	NA	NA
Pt278	Hepatobiliary	Yes	1	9.96164	7.13425	1.7799	2.6418	1.48424	F	53	Normal	22.43
Pt279	Sarcoma	No	1	10.8164	6.6411	1.01152	2.76424	2.73276	F	53	Normal	20.42
Pt280	Hepatobiliary	Yes	1	3.78082	0.690411	0.91948	3.4798	3.78453	M	59	Normal	24.9
Pt281	Melanoma	Yes	1	29.063	2.76164	2.56658	3.74352	1.45856	M	47	Normal	22.21
Pt282	Melanoma	Yes	0	11.2438	9.20548	0.842	3.09014	3.67	F	77	NA	NA
Pt283	Hepatobiliary	No	1	22.6521	20.1863	0.62172	4.6786	7.52525	M	61	NA	NA
Pt284	Hepatobiliary	No	1	1.28219	1.15068	0.68472	11.0443	16.1296	M	69	NA	NA
Pt285	Colorectal	No	1	6.83836	2.07123	1.4884	2.7816	1.86885	M	53	NA	NA
Pt286	Hepatobiliary	Yes	0	12.6904	5.7863	1.3915	3.278	2.35573	M	59	Normal	20.5
Pt287	Hepatobiliary	Yes	1	16.537	7.23288	1.4317	4.30205	3.00485	M	87	Normal	20.52
Pt288	Urothelial	No	0	41.6219	23.474	1.49966	2.44705	1.63174	M	80	NA	NA
Pt289	Hepatobiliary	No	1	49.0192	43.2658	1.31813	2.98012	2.26087	M	58	NA	NA
Pt290	Hepatobiliary	No	1	2.33425	1.34795	0.61787	3.5178	5.69343	M	55	NA	NA
Pt291	Hepatobiliary	No	1	15.4521	1.4137	0.909	2.71084	2.98222	M	59	NA	NA
Pt292	Hepatobiliary	Yes	0	28.9644	1.34795	1.848	4.1646	2.25357	M	68	Overweight	25.85
Pt293	Melanoma	Yes	0	43.8904	23.8685	1.10808	3.49866	3.15741	M	57	Overweight	25
Pt294	Urothelial	No	1	20.4164	1.38082	2.48192	5.4208	2.18412	M	67	NA	NA
Pt295	Kidney	No	1	32.5151	1.8411	1.352	4.212	3.11538	M	49	NA	NA
Pt296	Hepatobiliary	No	1	21.2712	5.3589	1.04015	2.2223	2.13652	F	58	NA	NA
Pt297	Urothelial	No	1	8.90959	2.76164	1.52218	4.01931	2.6405	M	79	NA	NA
Pt298	Melanoma	Yes	1	6.14795	3.28767	1.25136	11.5751	9.25	F	72	Normal	22.12
Pt299	Melanoma	No	0	131.145	2.23562	2.61186	5.45646	2.08911	F	49	NA	NA
Pt300	Kidney	Yes	0	44.9425	0.690411	3.992	4.41116	1.105	M	70	NA	NA
Pt301	Urothelial	No	0	23.7041	21.863	1.57184	2.2784	1.44951	F	83	NA	NA
Pt302	Hepatobiliary	No	1	12.5589	6.27945	0.91052	2.88626	3.1699	M	74	NA	NA
Pt303	Hepatobiliary	Yes	1	10.7836	9.00822	2.02908	1.94225	0.957207	M	60	Overweight	26.68
Pt304	Colorectal	No	0	53.9178	52.0438	2.62814	3.36958	1.28212	M	54	NA	NA
Pt305	Hepatobiliary	No	1	66.1151	24.1644	1.31928	2.76284	2.0942	M	59	NA	NA
Pt306	Hepatobiliary	No	1	6.47671	4.14247	0.678	4.1584	6.13333	M	35	Obese	39.68
Pt307	Hepatobiliary	Yes	0	5.98356	5.49041	1.67664	7.36524	4.39286	F	67	Normal	24.24
Pt308	Gastric	Yes	1	19.9562	1.38082	2.09916	1.64052	0.781513	F	40	Underweight	17.04
Pt309	Hepatobiliary	No	1	4.20822	1.44658	1.26854	3.90894	3.08145	F	77	NA	NA
Pt310	Hepatobiliary	Yes	1	19.8575	8.08767	1.44078	1.56822	1.08845	M	75	Overweight	25.89
Pt311	Urothelial	No	1	2.9589	0.690411	0.96136	2.1276	2.21311	M	61	Overweight	25
Pt312	Melanoma	Yes	1	2.59726	0.657534	1.00878	8.09002	8.01961	F	61	NA	NA
Pt313	Gastric	No	1	3.87945	0.920548	1.47159	4.03062	2.73896	F	43	Underweight	15.72
Pt314	Gastric	No	1	1.51233	0.920548	0.80352	7.05024	8.77419	M	65	Underweight	17.19
Pt315	Hepatobiliary	Yes	1	12.8877	5.98356	1.87048	1.80044	0.962555	M	60	Overweight	26.88
Pt316	Sarcoma	No	1	46.8493	2.07123	1.1687	1.5438	1.32095	F	80	NA	NA
Pt317	Colorectal	No	1	15.2548	1.44658	2.1696	3.712	1.71091	M	52	Overweight	26.82
Pt318	Kidney	No	1	18.5096	3.3863	2.27808	2.20248	0.966814	F	72	NA	NA
Pt319	Kidney	No	1	4.56986	0.460274	2.1018	3.7882	1.80236	F	65	NA	NA
Pt320	Urothelial	No	1	15.4192	13.1178	1.62192	2.42544	1.49541	M	81	NA	NA
Pt321	Urothelial	No	1	23.1452	3.71507	1.1125	5.0125	4.50562	F	63	Normal	22.73
Pt322	Kidney	No	1	9.50137	0.920548	1.78195	5.338	2.99559	F	71	NA	NA
Pt323	Urothelial	No	1	33.1726	11.1123	1.33198	4.03871	3.03211	M	68	NA	NA
Pt324	Hepatobiliary	Yes	1	3.15616	1.44658	1.18215	4.76055	4.02703	F	74	NA	NA
Pt325	Melanoma	Yes	1	19.2	6.18082	2.13937	3.3715	1.57593	M	62	NA	NA
Pt326	Hepatobiliary	No	0	66.7397	29.6877	1.87884	3.48752	1.85621	F	54	NA	NA
Pt327	Melanoma	Yes	0	44.0548	23.0137	2.001	3.96198	1.98	F	74	Overweight	29.53
Pt328	Gastric	No	1	5.06301	4.53699	1.26016	1.76	1.39665	F	44	NA	NA
Pt329	Hepatobiliary	Yes	1	6.80548	2.49863	0.82174	3.11898	3.79558	M	55	NA	NA
Pt330	Gastric	No	1	59.4082	2.79452	1.05	2.058	1.96	M	68	Underweight	17.61
Pt331	Kidney	Yes	0	13.4137	4.14247	3.02335	7.61215	2.51779	M	56	Overweight	27.28
Pt332	Hepatobiliary	No	1	6.47671	1.44658	1.1797	3.0033	2.54582	M	50	NA	NA
Pt333	Hepatobiliary	No	1	30.9041	25.2164	1.2804	4.488	3.50515	M	62	NA	NA
Pt334	Hepatobiliary	No	1	39.0575	5.98356	2.56998	2.92929	1.13981	M	49	NA	NA
Pt335	Gastric	Yes	1	6.60822	1.38082	2.04984	6.70176	3.26941	F	28	Underweight	17.6
Pt336	Hepatobiliary	No	1	19.726	11.1781	2.34213	2.64737	1.13033	M	67	NA	NA
Pt337	Gastric	No	1	9.69863	2.36712	1.88097	3.63792	1.93407	M	73	NA	NA
Pt338	Melanoma	Yes	1	32.1205	2.79452	1.25132	1.28863	1.02982	M	51	Overweight	27.1
Pt339	Gastric	No	1	13.6767	7.06849	0.72836	4.18668	5.74809	F	73	Underweight	15.45
Pt340	Gastric	No	1	1.57808	0.690411	1.74924	12.6472	7.23009	M	79	Normal	20.29
Pt341	Melanoma	No	1	102.97	2.03836	2.079	3.7422	1.8	M	43	NA	NA
Pt342	Hepatobiliary	Yes	0	15.4521	4.60274	1.36192	3.33564	2.44922	M	49	Normal	22.46
Pt343	Kidney	No	0	38.663	8.54795	1.39821	3.87486	2.7713	M	61	NA	NA
Pt344	Kidney	Yes	1	9.0411	6.67397	1.54294	4.58556	2.97196	M	65	Overweight	25.41
Pt345	Hepatobiliary	No	1	15.5836	9.89589	0.77762	5.09407	6.55085	M	62	NA	NA
Pt346	Hepatobiliary	Yes	1	11.737	3.48493	1.8225	5.415	2.97119	M	53	NA	NA
Pt347	Gastric	No	1	16.7342	2.86027	0.99912	2.15752	2.15942	F	62	Normal	21.4
Pt348	Urothelial	No	1	25.9068	17.5233	1.50975	2.97	1.96721	M	69	Normal	24.19
Pt349	Urothelial	No	1	6.6411	5.55616	1.6824	4.80886	2.85833	M	82	Overweight	26.03
Pt350	Hepatobiliary	No	0	8.28493	7.79178	4.34778	3.4521	0.793991	M	74	Normal	23.1
Pt351	Melanoma	Yes	1	16.7671	1.38082	1.72704	7.46328	4.32143	M	53	Overweight	26.47
Pt352	Melanoma	Yes	1	1.77534	1.44658	1.99163	4.80292	2.41155	M	38	NA	NA
Pt353	Melanoma	No	0	128.844	2.16986	2.46806	2.72238	1.10304	F	60	NA	NA
Pt354	Hepatobiliary	Yes	0	10.2575	6.24658	1.57815	5.80325	3.67725	M	66	Overweight	26.2
Pt355	Hepatobiliary	Yes	1	7.10137	1.34795	0.56808	3.82928	6.74074	M	52	Normal	21.58
Pt356	Urothelial	No	1	10.2247	1.38082	0.67034	1.29082	1.92562	M	54	NA	NA
Pt357	Hepatobiliary	Yes	1	20.0548	3.64932	1.71201	2.11878	1.2376	M	65	Overweight	28.97
Pt358	Kidney	Yes	1	2.72877	1.61096	0.7803	4.1905	5.37037	M	64	Overweight	29.45
Pt359	Urothelial	No	1	10.0932	1.4137	3.05256	5.59314	1.83228	F	72	NA	NA
Pt360	Urothelial	Yes	0	2.72877	1.38082	2.53188	2.23974	0.884615	F	72	Overweight	28.75
Pt361	Urothelial	No	0	89.326	13.3151	1.11135	2.88765	2.59833	F	77	NA	NA
Pt362	Hepatobiliary	No	1	6.50959	2.76164	1.26024	1.72304	1.36723	M	40	NA	NA
Pt363	Hepatobiliary	No	0	40.8329	28.9973	2.50038	2.10888	0.843424	M	55	Overweight	26.32
Pt364	Hepatobiliary	No	0	62.2356	10.8164	1.1524	3.51616	3.05116	M	53	Overweight	27.35
Pt365	Kidney	No	1	7.13425	2.03836	2.06103	3.29498	1.59871	F	64	NA	NA
Pt366	Melanoma	No	1	12.9205	2.07123	1.54089	2.34865	1.52422	M	58	NA	NA
Pt367	Melanoma	Yes	1	40.1753	4.83288	1.809	1.8405	1.01741	F	75	Overweight	26.77
Pt368	Kidney	Yes	1	6.44384	3.05753	0.7085	3.4335	4.84615	M	47	NA	NA
Pt369	Urothelial	No	1	3.48493	1.4137	1.93024	2.37568	1.23077	M	68	Overweight	26.61
Pt370	Gastric	Yes	1	6.31233	0.690411	3.65192	2.89556	0.792887	M	74	NA	NA
Pt371	Hepatobiliary	No	1	8.48219	1.80822	0.5494	1.70984	3.1122	M	53	Normal	23.47
Pt372	Kidney	No	0	48.0658	0.920548	4.34161	6.71944	1.54768	M	44	NA	NA
Pt373	Melanoma	Yes	1	22.2575	19.8575	2.33874	2.45952	1.05164	F	70	NA	NA
Pt374	Melanoma	No	1	6.37808	4.10959	1.4	5.648	4.03429	F	77	Normal	21.47
Pt375	Urothelial	No	1	6.14795	2.99178	1.3725	5.49	4	M	67	NA	NA
Pt376	Hepatobiliary	Yes	1	18.3452	4.3726	0.62113	2.1167	3.40782	M	75	NA	NA
Pt377	Gastric	Yes	1	3.05753	1.38082	0.6132	6.0079	9.79762	M	66	NA	NA
Pt378	Gastric	No	1	3.48493	1.38082	1.28954	2.31007	1.79139	M	54	Normal	20.13
Pt379	Urothelial	No	1	24.1644	4.3726	2.10838	1.12032	0.531365	F	63	Normal	23.4
Pt380	Kidney	No	1	6.67397	0.953425	1.22171	3.47934	2.84793	F	60	NA	NA
Pt381	Kidney	No	1	60.0986	28.8	2.17777	2.89391	1.32884	M	70	Overweight	29.69
Pt382	Kidney	No	1	88.4055	0.920548	1.0081	4.14507	4.11176	F	43	NA	NA
Pt383	Kidney	No	1	55.2	24.2301	1.96968	4.46136	2.26502	M	62	NA	NA
Pt384	Hepatobiliary	No	1	13.1836	3.22192	1.92864	2.57316	1.33418	F	55	NA	NA
Pt385	Hepatobiliary	Yes	1	17.9178	0.690411	1.87209	3.97903	2.12545	M	61	Normal	24.6
Pt386	Hepatobiliary	No	1	2.07123	0.920548	0.3905	4.3615	11.169	M	57	Underweight	17.08
Pt387	Sarcoma	No	0	16.7342	7.6274	1.2987	2.0904	1.60961	F	75	Overweight	25.17
Pt388	Gastric	No	1	4.20822	1.38082	2.10105	5.1681	2.45977	M	65	NA	NA
Pt389	Melanoma	Yes	1	4.63562	0.887671	1.68148	4.39568	2.61417	F	51	NA	NA
Pt390	Kidney	No	0	75.8137	10.5863	1.5903	2.9469	1.85305	M	55	Normal	21.45
Pt391	Melanoma	Yes	1	28.7671	9.56712	0.69144	2.2188	3.20896	M	76	NA	NA
Pt392	Hepatobiliary	No	1	4.20822	0.920548	1.19988	4.15716	3.46465	M	53	NA	NA
Pt393	Hepatobiliary	Yes	1	31.9233	4.14247	1.66036	1.8538	1.1165	M	46	Overweight	25.9
Pt394	Urothelial	No	1	3.32055	0.460274	0.97008	8.77584	9.04651	F	74	Normal	23.84
Pt395	Hepatobiliary	Yes	1	29.7863	20.0219	1.23836	1.57368	1.27078	M	72	Normal	23.48
Pt396	Hepatobiliary	No	1	32.2849	10.7507	0.4687	3.3153	7.07339	M	42	Normal	19.08
Pt397	Kidney	No	1	12.3288	3.41918	0.7624	8.06238	10.575	M	75	Normal	24.6
Pt398	Melanoma	Yes	1	49.611	14.7616	1.60809	10.9775	6.82645	F	36	Normal	20.36
Pt399	Melanoma	Yes	0	57.7644	20.6795	1.51242	3.2487	2.14801	F	83	NA	NA
Pt400	Urothelial	No	1	5.26027	5.49041	0.84	1.54	1.83333	M	78	NA	NA
Pt401	Urothelial	No	1	8.1863	3.51781	1.7563	5.5965	3.18653	M	56	NA	NA
Pt402	Urothelial	No	1	19.3315	4.07671	3.04962	3.53192	1.15815	M	60	Normal	23.88
Pt403	Hepatobiliary	No	1	10.7178	1.47945	0.91964	1.78948	1.94585	F	58	Normal	24.07
Pt404	Hepatobiliary	Yes	0	35.4082	23.9342	2.15174	2.5203	1.17128	M	77	Normal	23.71
Pt405	Hepatobiliary	No	1	4.40548	0.460274	0.9988	2.89652	2.9	M	55	NA	NA
Pt406	Hepatobiliary	No	1	8.28493	3.45205	1.88858	7.01321	3.71348	M	64	Normal	23.32
Pt407	Colorectal	No	0	60.6247	6.80548	1.8724	3.6766	1.96358	F	71	Overweight	25.83
Pt408	Urothelial	No	1	27.6164	13.1836	1.68072	2.10984	1.25532	M	53	NA	NA
Pt409	Hepatobiliary	No	1	28.7014	25.7753	1.488	2.5296	1.7	M	66	NA	NA
Pt410	Hepatobiliary	No	1	13.4466	3.28767	0.89947	2.79202	3.10407	F	68	NA	NA
Pt411	Hepatobiliary	No	1	4.14247	2.69589	1.07158	2.44991	2.28626	M	40	NA	NA
Pt412	Hepatobiliary	No	1	32.8767	18.8055	1.49079	4.51359	3.02765	M	75	Overweight	25.4
Pt413	Hepatobiliary	No	1	5.65479	1.64384	0.9999	1.62711	1.62727	M	63	Overweight	27.2
Pt414	Hepatobiliary	Yes	1	8.08767	5.52329	1.44256	3.93484	2.72768	M	63	NA	NA
Pt415	Urothelial	No	1	24.1644	1.4137	2.223	4.5201	2.03333	M	65	Overweight	25.66
Pt416	Hepatobiliary	Yes	1	4.99726	1.38082	0.86175	2.42439	2.81333	M	61	Normal	22.18
Pt417	Hepatobiliary	Yes	0	28.7342	25.9726	0.67877	4.96886	7.32039	M	63	Normal	24.2
Pt418	Urothelial	No	1	10.6192	3.64932	2.08971	3.80835	1.82243	M	74	Overweight	26.86
Pt419	Hepatobiliary	Yes	1	7.13425	0.690411	2.244	10.0056	4.45882	M	58	Underweight	17.06
Pt420	Hepatobiliary	No	1	25.0521	5.81918	1.39748	4.347	3.1106	M	75	NA	NA
Pt421	Melanoma	Yes	1	8.28493	5.49041	1.3603	2.56004	1.88197	F	63	Overweight	25.12
Pt422	Urothelial	No	1	12	1.77534	1.1592	1.4835	1.27976	F	71	Normal	22.63
Pt423	Hepatobiliary	Yes	1	31.1342	10.7836	0.81107	2.04052	2.51584	M	68	NA	NA
Pt424	Hepatobiliary	Yes	0	14.7945	11.9671	2.0703	3.8793	1.87379	M	68	NA	NA
Pt425	Gastric	No	1	1.61096	0.460274	1.17855	2.3814	2.02062	F	36	NA	NA
Pt426	Melanoma	Yes	1	70.2575	2.66301	3.21787	3.43044	1.06606	M	50	NA	NA
Pt427	Melanoma	Yes	0	60.263	0.460274	1.08108	2.84856	2.63492	F	52	Normal	20.2
Pt428	Urothelial	No	0	33.3699	23.7041	2.06682	4.03522	1.95238	M	70	NA	NA
Pt429	Urothelial	No	0	8.71233	8.02192	2.04204	3.50064	1.71429	M	81	NA	NA
Pt430	Melanoma	Yes	1	50.5315	3.45205	1.43975	2.38777	1.65846	F	82	NA	NA
Pt431	Urothelial	No	1	4.17534	1.38082	0.84825	2.68395	3.1641	M	66	NA	NA
Pt432	Hepatobiliary	Yes	1	6.60822	0.690411	1.10227	5.87613	5.33094	M	74	Normal	21.98
Pt433	Hepatobiliary	No	1	12.4932	1.44658	0.70096	1.0192	1.45401	M	57	Overweight	27.05
Pt434	Hepatobiliary	No	1	16.3068	3.45205	2.19672	3.68832	1.67901	M	47	Normal	24.87
Pt435	Sarcoma	No	1	21.4027	9.33699	0.7498	1.88102	2.5087	F	55	Normal	19.34
Pt436	Gastric	No	1	2.69589	0.920548	1.46985	4.86843	3.3122	F	55	NA	NA
Pt437	Kidney	No	1	16.3726	3.22192	2.1774	2.98533	1.37105	M	55	NA	NA
Pt438	Hepatobiliary	No	1	14.2356	10.8493	1.12942	1.32908	1.17678	M	50	Normal	23.1
Pt439	Urothelial	No	1	9.0411	0.690411	1.52776	4.37372	2.86283	M	69	NA	NA
Pt440	Hepatobiliary	No	0	16.537	7.33151	2.3584	3.8726	1.64205	F	56	Overweight	25.85
Pt441	Hepatobiliary	No	1	5.7863	1.87397	1.001	2.1385	2.13636	M	41	Normal	22.88
Pt442	Hepatobiliary	No	1	10.2575	9.43562	0.3698	1.42975	3.86628	M	62	Normal	23.82
Pt443	Sarcoma	No	1	18.4438	3.41918	1.63317	4.86416	2.97835	F	65	Normal	19.63
Pt444	Hepatobiliary	Yes	1	4.04384	2.23562	0.89908	3.7506	4.1716	M	86	Normal	21.02
Pt445	Urothelial	No	1	9.69863	3.45205	1.8088	2.6264	1.45201	M	82	Overweight	25.23
Pt446	Melanoma	Yes	1	10.2575	0.657534	1.14116	4.27328	3.74468	F	60	Normal	20.52
Pt447	Melanoma	No	1	9.89589	1.80822	1.76059	2.54048	1.44297	F	55	Normal	18.74
Pt448	Gastric	No	0	60.3288	58.0932	1.35924	3.58704	2.639	M	53	Normal	23.15
Pt449	Hepatobiliary	No	1	14.3014	3.68219	0.56064	1.79968	3.21005	M	45	Normal	24.55
Pt450	Hepatobiliary	No	1	11.9671	1.38082	1.78766	5.15732	2.88496	F	65	Normal	23.24
Pt451	Kidney	No	1	16.8329	0.953425	1.4171	5.19348	3.66486	M	77	NA	NA
Pt452	Kidney	No	1	17.2932	3.22192	1.62008	4.07792	2.51711	F	64	NA	NA
Pt453	Urothelial	No	1	22.8164	22.0932	1.401	2.55916	1.82667	M	84	NA	NA
Pt454	Urothelial	No	1	37.2822	23.474	1.87172	3.83959	2.05137	M	74	Normal	24.18
Pt455	Urothelial	No	1	2.30137	0.690411	1.38756	12.1896	8.78495	M	84	NA	NA
Pt456	Urothelial	No	1	30.6082	10.9808	1.10112	2.89168	2.62613	M	72	Normal	24.79
Pt457	Kidney	No	0	14.1041	8.74521	1.72128	3.0888	1.79448	F	71	NA	NA
Pt458	Hepatobiliary	Yes	1	3.87945	2.07123	0.8775	5.15025	5.86923	M	46	NA	NA
Pt459	Hepatobiliary	Yes	1	21.074	15.0247	1.56177	2.73896	1.75375	M	51	Normal	21.72
Pt460	Hepatobiliary	No	1	36.7562	1.34795	2.15055	4.33755	2.01695	M	68	Normal	23.32
Pt461	Urothelial	No	1	1.57808	0.690411	1.25	4.19375	3.355	M	81	NA	NA
Pt462	Urothelial	No	1	5.26027	1.4137	0.868	1.176	1.35484	M	65	Normal	22.76
Pt463	Hepatobiliary	No	1	4.17534	1.93973	0.92214	5.23854	5.68085	F	45	Underweight	17.87
Pt464	Melanoma	Yes	1	5.68767	0.756164	2.38336	4.68048	1.96382	M	42	NA	NA
Pt465	Urothelial	No	1	19.463	6.67397	2.1028	4.62616	2.2	M	55	NA	NA
Pt466	Urothelial	No	1	7.23288	4.86575	3.68144	2.3874	0.648496	M	69	NA	NA
Pt467	Hepatobiliary	Yes	1	4.66849	1.57808	1.40895	6.84477	4.85806	M	56	Normal	21.07
Pt468	Gastric	Yes	1	4.43836	3.68219	1.86984	2.54016	1.35849	F	83	NA	NA
Pt469	Urothelial	No	1	7.06849	4.14247	1.41372	5.46588	3.86631	M	82	Normal	24.08
Pt470	Urothelial	No	1	23.4082	2.53151	2.07858	3.41178	1.6414	M	71	NA	NA
Pt471	Urothelial	No	0	48.0986	23.737	3.09276	3.50669	1.13384	M	71	NA	NA
Pt472	Urothelial	No	1	47.9342	23.5068	2.28957	2.24949	0.982495	F	74	NA	NA
Pt473	Hepatobiliary	No	1	8.51507	1.61096	0.66882	1.94994	2.91549	M	57	Normal	21.26
Pt474	Melanoma	Yes	1	7.92329	0.690411	0.9996	2.5704	2.57143	M	66	Normal	20.59
Pt475	Hepatobiliary	Yes	0	6.44384	1.38082	2.2992	1.93037	0.839583	M	64	NA	NA
Pt476	Melanoma	Yes	1	5.55616	3.51781	1.28991	3.13348	2.42922	M	32	NA	NA
Pt477	Hepatobiliary	No	1	2.63014	1.8411	1.35752	6.61552	4.87324	M	55	NA	NA
Pt478	Hepatobiliary	Yes	1	11.5068	1.34795	1.86558	7.62042	4.08475	M	81	Normal	23.92
Pt479	Urothelial	No	1	8.15342	0.690411	1.4575	3.2224	2.21091	M	50	NA	NA
Pt480	Hepatobiliary	No	1	15.5178	3.22192	2.3716	2.90752	1.22597	M	39	NA	NA
Pt481	Melanoma	Yes	0	0.493151	0.493151	2.21823	2.25344	1.01587	F	77	NA	NA
Pt482	Urothelial	No	1	34.1589	7.56164	4.33152	3.1725	0.732422	M	75	Normal	24.39
Pt483	Gastric	No	1	1.74247	1.28219	0.78864	1.68222	2.13306	F	54	Normal	24.36
Pt484	Urothelial	No	1	38.137	23.4411	1.4202	3.24542	2.28519	M	73	Obese	30.13
Pt485	Melanoma	Yes	1	10.5863	0.690411	1.6328	5.09465	3.12019	M	57	NA	NA
Pt486	Melanoma	Yes	1	9.0411	2.33425	2.17035	3.8584	1.77778	F	67	Normal	24.44
Pt487	Hepatobiliary	Yes	1	9.66575	1.38082	2.1614	2.64825	1.22525	F	58	Normal	23.57
Pt488	Hepatobiliary	Yes	1	9.83014	2.46575	0.52962	1.75812	3.31959	F	43	Normal	21.62
Pt489	Hepatobiliary	Yes	0	35.2438	22.6192	1.5686	3.9308	2.50593	M	68	Normal	23.43
Pt490	Hepatobiliary	Yes	1	19.2986	0.690411	0.93081	1.1076	1.18993	M	65	Normal	24.18
Pt491	Kidney	Yes	0	44.9753	23.9342	1.7272	3.56235	2.0625	M	73	Obese	30.81
Pt492	Hepatobiliary	No	1	4.76712	2.59726	1.28016	1.71024	1.33596	M	67	NA	NA
Pt493	Urothelial	No	0	25.2822	3.94521	1.92766	2.93926	1.52478	M	71	NA	NA
Pt494	Kidney	Yes	0	32.2849	1.34795	1.91896	4.19648	2.18685	F	81	Normal	19.98
Pt495	Gastric	No	1	5.32603	3.45205	2.1886	3.3852	1.54674	M	70	NA	NA
Pt496	Urothelial	No	1	5.88493	4.14247	1.44976	4.879	3.36538	M	73	NA	NA
Pt497	Urothelial	No	1	5.49041	4.86575	3.30994	5.5496	1.67665	M	61	NA	NA
Pt498	Kidney	No	1	14.6959	0.920548	0.94962	2.82891	2.97899	M	67	NA	NA
Pt499	Melanoma	Yes	1	94.5534	2.30137	1.78857	2.60019	1.45378	M	66	NA	NA
Pt500	Hepatobiliary	Yes	0	29.5562	18.8712	2.8997	1.86448	0.642991	M	76	Normal	21.98
Pt501	Hepatobiliary	No	1	4.66849	2.72877	0.71117	2.48007	3.48731	M	59	Normal	24.35
Pt502	Urothelial	No	1	2.69589	1.38082	3.19158	5.91192	1.85235	F	63	Overweight	26.79
Pt503	Hepatobiliary	No	1	2.53151	1.38082	0.882	2.7804	3.15238	F	49	Normal	22.51
Pt504	Urothelial	No	1	1.4137	0.690411	1.03812	4.58292	4.41463	M	73	NA	NA
Pt505	Kidney	Yes	0	31.2658	23.737	0.96186	5.03234	5.23188	M	52	Normal	23.55
Pt506	Urothelial	No	1	13.9726	11.7699	1.3986	2.37096	1.69524	F	71	Normal	23.29
Pt507	Urothelial	No	0	32.8767	11.7699	0.9292	2.48864	2.67826	F	71	NA	NA
Pt508	Hepatobiliary	No	1	8.35068	5.2274	1.9109	1.75724	0.919588	F	62	NA	NA
Pt509	Kidney	Yes	1	31.2658	7.39726	1.3442	9.9593	7.40909	M	54	NA	NA
Pt510	Hepatobiliary	Yes	1	10.126	9.1726	0.40893	2.32361	5.68217	M	52	Normal	24.31
Pt511	Urothelial	No	1	10.0932	2.76164	1.5994	4.9436	3.09091	M	69	NA	NA
Pt512	Kidney	Yes	0	17.6877	12.9534	2.17152	4.38074	2.01736	M	58	Normal	22.93
Pt513	Urothelial	No	1	20.3507	9.66575	1.5892	8.758	5.51095	M	68	Overweight	25.56
Pt514	Urothelial	No	1	13.4795	1.44658	1.81716	4.95734	2.72807	M	87	Normal	18.85
Pt515	Melanoma	Yes	1	16.4055	0.493151	1.17914	4.00026	3.39252	M	60	Obese	30.28
Pt516	Urothelial	No	1	29.2603	2.79452	2.44872	3.91652	1.59942	F	67	NA	NA
Pt517	Urothelial	No	1	9.33699	0.624658	1.0486	2.8322	2.70093	M	67	Overweight	25.99
Pt518	Urothelial	No	1	2.00548	1.15068	0.83022	4.70862	5.67153	M	76	NA	NA
Pt519	Hepatobiliary	Yes	1	8.84384	1.38082	1.87956	2.0203	1.07488	M	67	Overweight	26.94
Pt520	Melanoma	Yes	1	6.18082	1.38082	0.99	2.8755	2.90455	M	66	Normal	23.46
Pt521	Urothelial	No	1	41.7534	23.7041	1.87124	3.32346	1.77607	M	68	Overweight	25.15
Pt522	Gastric	Yes	1	14.663	6.34521	1.46292	4.43552	3.03196	M	54	Overweight	25.36
Pt523	Hepatobiliary	Yes	0	37.9068	22.0274	0.9889	1.87253	1.89355	M	59	Normal	20.89
Pt524	Urothelial	No	1	29.4247	3.45205	1.6303	3.7604	2.30657	M	65	NA	NA
Pt525	Hepatobiliary	Yes	1	3.94521	1.38082	1.35872	2.11528	1.55682	M	58	Overweight	27.08
Pt526	Hepatobiliary	Yes	0	44.7123	0.690411	2.25935	3.13833	1.38904	M	74	Overweight	25.57
Pt527	Hepatobiliary	Yes	1	13.7096	1.38082	1.88176	3.69543	1.96382	M	59	Normal	20.26
Pt528	Melanoma	Yes	1	10.9808	5.95068	1.3896	1.7136	1.23316	F	51	Normal	21.2
Pt529	Hepatobiliary	Yes	0	32.8438	17.6877	1.8167	2.5532	1.40541	M	56	Underweight	18.11
Pt530	Melanoma	Yes	1	7.89041	4.83288	1.56085	3.46332	2.21887	M	77	NA	NA
Pt531	Hepatobiliary	No	1	3.45205	1.47945	1.82664	7.49232	4.10169	M	80	Normal	23.79
Pt532	Kidney	Yes	0	21.863	13.0521	2.88695	5.13135	1.77743	M	58	NA	NA
Pt533	Gastric	No	0	2.30137	1.38082	1.9397	2.5102	1.29412	M	66	Normal	22.2
Pt534	Melanoma	Yes	0	85.2493	23.5726	2.74176	3.33984	1.21814	M	51	NA	NA
Pt535	Melanoma	Yes	1	20.0877	9.46849	1.09816	3.22196	2.93396	M	69	Overweight	25.61
Pt536	Urothelial	No	1	14.1699	2.79452	0.6216	15.167	24.4	M	79	NA	NA
Pt537	Urothelial	No	1	1.01918	0.690411	1.37048	2.60206	1.89865	M	77	Overweight	25.87
Pt538	Kidney	No	0	72.5589	2.79452	1.6074	3.29376	2.04912	F	60	Normal	19.73
Pt539	Urothelial	No	0	75.2877	23.7699	0.8608	3.2818	3.8125	M	73	NA	NA
Pt540	Hepatobiliary	Yes	0	14.0055	11.9671	1.9198	4.0382	2.10345	M	55	Normal	21.17
Pt541	Urothelial	No	0	31.5288	15.189	1.78002	2.67786	1.5044	M	78	NA	NA
Pt542	Melanoma	Yes	1	29.326	3.45205	1.77975	3.16575	1.77876	F	64	NA	NA
Pt543	Hepatobiliary	Yes	1	21.1068	2.72877	1.09906	2.09072	1.90228	M	69	Normal	21.69
Pt544	Melanoma	Yes	1	33.8959	2.07123	2.5912	3.52928	1.36203	F	51	Obese	36.3
Pt545	Hepatobiliary	Yes	1	4.30685	1.61096	1.80155	3.07565	1.70722	M	79	Overweight	28.43
Pt546	Hepatobiliary	No	1	22.3233	8.94247	1.3992	3.1535	2.25379	M	64	Overweight	25.5
Pt547	Melanoma	Yes	0	65.2932	23.4411	1.23966	4.1031	3.30986	F	70	Normal	19.51
Pt548	Urothelial	No	0	75.7151	23.7041	2.56251	3.76476	1.46917	M	60	NA	NA
Pt549	Urothelial	No	1	3.58356	3.45205	0.4994	1.2892	2.5815	M	64	NA	NA
Pt550	Colorectal	No	1	0.690411	0.427397	3.94485	9.0457	2.29304	F	63	Overweight	28.2
Pt551	Gastric	No	0	72.8219	23.7699	1.68004	1.69168	1.00693	M	67	NA	NA
Pt552	Hepatobiliary	No	1	2.99178	0.493151	0.70848	2.03032	2.86574	M	61	Normal	23.22
Pt553	Melanoma	Yes	1	31.2658	30.6082	1.9932	4.092	2.05298	M	75	Normal	18.75
Pt554	Hepatobiliary	No	0	16.0767	13.0849	2.13155	1.87345	0.878914	F	52	Normal	23.59
Pt555	Kidney	Yes	0	14.2356	8.90959	4.2504	4.7058	1.10714	M	76	Overweight	25.29
Pt556	Hepatobiliary	No	1	3.84658	1.15068	1.26732	5.31988	4.19774	F	74	Normal	21.34
Pt557	Urothelial	No	0	55.0027	23.211	2.0862	5.53185	2.65164	M	65	NA	NA
Pt558	Sarcoma	No	1	38.8274	3.28767	1.34875	2.36135	1.75077	F	48	Normal	21.46
Pt559	Hepatobiliary	No	1	38.0055	6.2137	1.6072	1.764	1.09756	M	60	NA	NA
Pt560	Hepatobiliary	No	1	4.01096	1.8411	0.78975	2.19726	2.78222	M	59	NA	NA
Pt561	Melanoma	Yes	1	24.7233	5.49041	1.57872	3.3948	2.15035	M	65	Overweight	26.61
Pt562	Melanoma	No	1	2.43288	1.44658	1.9084	4.54346	2.38077	M	55	NA	NA
Pt563	Melanoma	Yes	0	56.2192	11.8027	4.2861	8.4357	1.96815	M	51	Overweight	25.71
Pt564	Hepatobiliary	No	0	41.1945	19.1014	1.12868	2.35074	2.08273	M	59	NA	NA
Pt565	Urothelial	No	1	2.10411	0.723288	1.25395	6.43964	5.13548	M	84	NA	NA
Pt566	Hepatobiliary	Yes	0	22.7178	18.8055	2.47866	2.90376	1.1715	M	66	Normal	24.99
Pt567	Kidney	Yes	1	17.8521	14.3014	2.71539	6.16302	2.26966	F	71	Overweight	28.29
Pt568	Hepatobiliary	No	1	1.67671	1.08493	1.1655	7.289	6.25397	M	40	NA	NA
Pt569	Melanoma	No	1	81.7973	9.56712	2.92656	4.13256	1.41209	F	59	Normal	23.49
Pt570	Melanoma	Yes	0	104.942	2.86027	2.2825	2.695	1.18072	F	50	Normal	19.28
Pt571	Kidney	No	0	60.263	10.8164	3.10775	3.37125	1.08479	M	66	Normal	23.63
Pt572	Gastric	No	1	1.57808	0.920548	1.35884	1.8779	1.38199	F	69	Overweight	25.01
Pt573	Gastric	No	1	9.86301	1.38082	1.80544	10.425	5.77419	M	64	Normal	21.97
Pt574	Hepatobiliary	Yes	1	25.2164	5.81918	1.53832	2.57012	1.67073	F	74	NA	NA
Pt575	Kidney	No	0	57.074	3.45205	1.93012	3.87346	2.00685	F	80	NA	NA
Pt576	Hepatobiliary	Yes	0	9.46849	5.55616	2.84256	2.93468	1.03241	F	70	NA	NA
Pt577	Melanoma	Yes	1	9.56712	0.690411	0.90914	5.4132	5.9542	M	60	Normal	23.34
Pt578	Urothelial	No	1	10.126	0.723288	1.33926	2.25862	1.68647	F	64	NA	NA
Pt579	Hepatobiliary	Yes	0	20.9096	5.09589	3.45662	4.19794	1.21446	M	60	Normal	21.76
Pt580	Gastric	No	1	2.36712	0.920548	2.30181	4.64317	2.01718	F	81	NA	NA
Pt581	Urothelial	No	0	33.6	23.474	2.63121	3.46248	1.31593	M	66	NA	NA
Pt582	Urothelial	Yes	1	38.4	7.03562	1.35048	4.8326	3.57843	M	40	Overweight	25.88
Pt583	Urothelial	No	1	5.98356	2.33425	1.58976	9.14112	5.75	F	71	NA	NA
Pt584	Hepatobiliary	No	1	4.60274	1.38082	1.18161	4.55369	3.8538	M	58	NA	NA
Pt585	Hepatobiliary	Yes	1	4.56986	0.690411	1.04023	3.34254	3.21327	F	67	Obese	31.08
Pt586	Hepatobiliary	No	1	37.2822	5.29315	0.64015	2.99012	4.67097	M	69	Normal	22.52
Pt587	Kidney	No	0	42.1151	1.47945	2.212	4.4398	2.00714	M	55	Overweight	29.15
Pt588	Hepatobiliary	Yes	1	14.4658	4.14247	1.76118	3.17367	1.80201	M	75	Overweight	26.76
Pt589	Hepatobiliary	No	1	29.1945	17.3918	1.48971	1.9159	1.28609	F	74	Overweight	26.09
Pt590	Hepatobiliary	No	1	1.8411	0.723288	0.52939	1.9337	3.65269	M	61	NA	NA
Pt591	Urothelial	No	0	39.5836	23.5068	1.31206	2.46976	1.88235	M	85	Normal	23.82
Pt592	Urothelial	No	1	5.29315	2.07123	1.971	4.02084	2.04	F	76	Overweight	28.64
Pt593	Hepatobiliary	Yes	1	12.789	10.8164	1.4701	2.80524	1.9082	M	74	Normal	22.91
Pt594	Gastric	No	1	4.56986	0.821918	1.9116	4.34712	2.27407	F	70	Normal	21.83
Pt595	Kidney	Yes	1	6.11507	0.657534	2.15922	7.92456	3.6701	M	92	Normal	19.39
Pt596	Hepatobiliary	No	1	3.61644	2.72877	1.6236	6.52146	4.01667	M	58	NA	NA
Pt597	Hepatobiliary	Yes	0	15.5507	13.4795	2.04315	4.91127	2.40377	M	55	NA	NA
Pt598	Hepatobiliary	Yes	0	21.0411	7.26575	1.30032	1.6684	1.28307	F	78	Normal	19.12
Pt599	Hepatobiliary	Yes	0	14.4986	12.1973	1.82138	2.56162	1.40642	F	74	NA	NA
Pt600	Gastric	Yes	0	20.6795	18.6082	1.442	3.1827	2.20714	M	62	NA	NA
Pt601	Urothelial	No	1	23.8685	1.38082	0.89951	1.64959	1.83388	M	66	NA	NA
Pt602	Hepatobiliary	No	1	4.83288	3.68219	0.8512	1.6264	1.91071	F	47	NA	NA
Pt603	Hepatobiliary	No	1	7.85753	7.36438	1.62916	3.90728	2.39834	F	55	Normal	18.59
Pt604	Urothelial	Yes	0	18.6411	17.2603	0.74888	3.73934	4.99324	M	72	NA	NA
Pt605	Kidney	No	0	83.3753	4.63562	1.7292	1.68597	0.975	M	53	NA	NA
Pt606	Urothelial	Yes	0	32.2521	1.38082	2.22112	3.30013	1.4858	M	58	NA	NA
Pt607	Urothelial	No	1	36.8877	11.2438	3.09263	3.95732	1.2796	M	63	NA	NA
Pt608	Kidney	No	1	53.1945	1.21644	1.11188	3.54312	3.1866	M	49	Overweight	25.13
Pt609	Hepatobiliary	Yes	1	19.4301	17.7205	1.67958	3.17502	1.89037	F	70	Normal	23.45
Pt610	Kidney	Yes	0	16.1096	15.189	1.76874	4.35714	2.46341	F	56	Underweight	17.54
Pt611	Melanoma	Yes	0	17.7205	0.460274	1.51905	4.9647	3.26829	M	67	Normal	21.94
Pt612	Melanoma	Yes	1	15.0904	0.690411	1.77205	3.39885	1.91803	F	80	NA	NA
Pt613	Hepatobiliary	No	1	7.6274	1.77534	0.6468	1.2243	1.89286	M	67	NA	NA
Pt614	Hepatobiliary	Yes	1	8.87671	5.29315	1.89327	3.90696	2.0636	M	81	Overweight	28.19
Pt615	Urothelial	No	1	13.8411	1.38082	1.8709	2.8408	1.51841	M	59	NA	NA
Pt616	Hepatobiliary	Yes	0	22.5863	0.690411	1.48162	3.69848	2.49624	M	70	Obese	30.17
Pt617	Kidney	Yes	0	88.4055	24.3945	2.3532	4.73025	2.01014	M	57	Overweight	25.38
Pt618	Hepatobiliary	Yes	1	7.7589	2.16986	0.72226	3.87541	5.36567	M	64	Normal	20.96
Pt619	Sarcoma	No	1	15.5178	8.67945	2.05545	6.7743	3.29577	M	35	NA	NA
Pt620	Kidney	Yes	1	13.6438	6.96986	0.98208	3.73824	3.80645	M	63	Normal	22.88
Pt621	Hepatobiliary	Yes	0	14.0384	11.737	2.00269	4.8774	2.43542	M	60	Normal	22.88
Pt622	Hepatobiliary	No	1	7.46301	2.4	0.80145	3.0825	3.84615	F	45	NA	NA
Pt623	Colorectal	No	0	68.8767	14.4986	1.3923	3.8259	2.7479	M	62	Overweight	25
Pt624	Hepatobiliary	No	1	40.2411	3.51781	1.05931	2.18815	2.06564	M	59	Obese	30.52
Pt625	Gastric	No	1	3.09041	0.920548	1.11199	6.81898	6.13223	M	64	NA	NA
Pt626	Hepatobiliary	No	1	10.389	1.44658	2.03765	2.08184	1.02169	M	68	NA	NA
Pt627	Hepatobiliary	No	0	97.2822	94.7507	0.79	4.56936	5.784	M	68	Overweight	25.87
Pt628	Hepatobiliary	No	1	3.05753	0.460274	0.78256	9.19776	11.7534	M	71	NA	NA
Pt629	Hepatobiliary	No	0	45.6986	1.38082	1.04151	3.129	3.00429	M	53	Normal	20.07
Pt630	Urothelial	Yes	1	14.6959	1.38082	1.73415	7.57771	4.3697	M	56	NA	NA
Pt631	Gastric	No	1	10.7178	0.591781	1.54442	11.5977	7.50943	M	63	NA	NA
Pt632	Urothelial	Yes	1	12.4274	7.6274	1.05948	3.60126	3.39908	M	76	Overweight	26.09
Pt633	Hepatobiliary	Yes	1	3.84658	0.756164	0.68718	15.1003	21.9744	M	44	Normal	20.69
Pt634	Gastric	Yes	1	17.3918	0.690411	1.91976	9.18201	4.78289	M	73	NA	NA
Pt635	Gastric	No	1	7.13425	1.61096	1.3806	12.6862	9.18889	M	63	NA	NA
Pt636	Gastric	No	1	11.5068	3.55068	1.0989	2.574	2.34234	M	67	NA	NA
Pt637	Hepatobiliary	Yes	1	4.83288	2.72877	1.2416	2.91	2.34375	M	59	Normal	23.46
Pt638	Urothelial	No	0	16.7671	0.887671	0.7872	1.9024	2.41667	F	64	Normal	22.64
Pt639	Hepatobiliary	Yes	1	9.79726	3.48493	1.03904	2.53266	2.4375	F	53	NA	NA
Pt640	Hepatobiliary	No	1	1.05205	0.460274	0.84045	2.99976	3.56923	M	66	Normal	22.8
Pt641	Gastric	No	1	27.3863	4.33973	1.6016	3.29472	2.05714	F	79	NA	NA
Pt642	Urothelial	No	1	7.98904	4.33973	1.766	14.8344	8.4	M	78	NA	NA
Pt643	Hepatobiliary	Yes	0	18.411	6.37808	1.7822	2.5795	1.44737	F	71	Underweight	18.15
Pt644	Melanoma	Yes	1	3.61644	2.07123	1.325	0.954	0.72	F	48	Normal	22.58
Pt645	Hepatobiliary	Yes	1	16.8329	12.7562	1.1932	5.662	4.74522	M	58	Normal	18.99
Pt646	Hepatobiliary	No	1	20.0219	12.4932	2.01828	2.7522	1.36364	M	46	Normal	20.25
Pt647	Colorectal	No	1	11.0795	2.30137	0.78204	4.0866	5.22556	M	39	NA	NA
Pt648	Hepatobiliary	No	1	2.36712	0.920548	0.76072	1.82632	2.40078	M	60	NA	NA
Pt649	Hepatobiliary	No	1	22.7836	14.2685	1.2726	7.1811	5.64286	M	57	NA	NA
Pt650	Hepatobiliary	No	1	3.18904	0.887671	0.92022	4.97044	5.40136	M	53	Normal	24.8
Pt651	Hepatobiliary	Yes	1	6.7726	3.41918	1.74636	5.41296	3.09957	F	64	Normal	21.74
Pt652	Melanoma	Yes	1	2.13699	1.38082	1.58337	4.94532	3.12329	M	59	NA	NA
Pt653	Hepatobiliary	No	1	11.7699	10.7836	1.15872	3.8056	3.28431	M	67	Normal	20.37
Pt654	Hepatobiliary	No	0	67.4959	26.2356	1.56114	2.32848	1.49153	M	67	NA	NA
Pt655	Hepatobiliary	No	1	29.4575	4.14247	2.1924	3.1437	1.43391	F	50	Overweight	27.45
Pt656	Hepatobiliary	No	1	25.874	3.22192	0.46176	3.88056	8.40385	M	67	Normal	23.17
Pt657	Melanoma	Yes	1	10.0603	1.34795	1.45125	4.5795	3.15556	F	23	NA	NA
Pt658	Hepatobiliary	Yes	0	4.60274	4.60274	1.26288	6.32317	5.00694	M	53	Overweight	25.62
Pt659	Hepatobiliary	No	1	2.23562	0.427397	0.84753	5.21001	6.14729	M	55	Normal	24.34
Pt660	Urothelial	No	1	4.66849	1.67671	1.60844	7.52302	4.67722	M	56	Normal	19.1
Pt661	Gastric	No	1	6.14795	4.93151	0.97152	5.68491	5.85156	M	46	NA	NA
Pt662	Hepatobiliary	No	1	6.34521	0.690411	0.4182	4.19184	10.0235	F	53	Normal	21.1
Pt663	Gastric	Yes	1	4.20822	1.34795	1.3896	12.7226	9.15556	F	57	NA	NA
Pt664	Gastric	No	1	4.17534	0.986301	1.6383	2.1328	1.30184	F	49	Normal	23.51
Pt665	Hepatobiliary	No	1	3.87945	3.25479	1.74435	8.26461	4.73793	M	59	Overweight	28.25
Pt666	Hepatobiliary	No	1	8.31781	1.38082	1.86816	2.98572	1.59821	M	48	Normal	22.7
Pt667	Melanoma	Yes	1	20.0877	17.0301	0.8602	1.8496	2.1502	M	64	Normal	19.53
Pt668	Hepatobiliary	No	1	3.71507	1.70959	1.33287	3.41584	2.56277	M	61	NA	NA
Pt669	Gastric	Yes	1	3.51781	2.00548	1.612	5.642	3.5	M	53	Overweight	25.28
Pt670	Hepatobiliary	No	1	8.38356	6.27945	0.60225	6.7485	11.2055	M	56	Normal	23.48
Pt671	Hepatobiliary	Yes	1	3.02466	0.920548	1.1904	4.0704	3.41935	M	59	NA	NA
Pt672	Hepatobiliary	Yes	1	3.61644	0.690411	0.80976	3.26796	4.03571	M	72	NA	NA
Pt673	Gastric	Yes	1	5.19452	3.41918	1.8942	8.58165	4.53049	M	73	NA	NA
Pt674	Kidney	Yes	1	1.67671	1.21644	1.27647	8.6189	6.75214	M	80	NA	NA
Pt675	Gastric	No	1	7.43014	5.75342	0.99	2.0412	2.06182	M	63	Normal	20.31
Pt676	Hepatobiliary	Yes	1	7.29863	6.47671	3.19803	4.69573	1.46832	M	84	NA	NA
Pt677	Gastric	No	1	46.2904	0.690411	2.00269	2.97078	1.48339	M	62	Normal	23.06
Pt678	Hepatobiliary	No	1	2.99178	0.460274	0.54978	1.4518	2.64069	M	68	Normal	22.73
Pt679	Urothelial	Yes	1	15.3205	11.2767	2.424	8.64156	3.565	M	59	Overweight	27.89
Pt680	Melanoma	Yes	1	12.5589	2.03836	2.05039	2.86189	1.39578	M	53	NA	NA
Pt681	Hepatobiliary	No	1	17.4575	9.92877	1.09145	2.61865	2.39924	F	51	Normal	22.02
Pt682	Melanoma	Yes	0	12	1.38082	2.65161	2.06062	0.77712	F	66	NA	NA
Pt683	Melanoma	Yes	0	16.3068	11.0466	2.24808	2.76051	1.22794	F	66	Normal	24.02
Pt684	Gastric	Yes	1	19.7918	6.96986	1.31093	1.70771	1.30267	M	52	Normal	20.16
Pt685	Gastric	No	1	5.88493	1.8411	1.51032	5.7652	3.8172	M	46	Normal	24.55
Pt686	Colorectal	No	0	75.2877	19.5288	2.64005	3.15875	1.19647	M	53	Overweight	27.23
Pt687	Urothelial	No	1	7.29863	1.38082	1.63044	3.60379	2.21032	M	65	NA	NA
Pt688	Hepatobiliary	No	1	20.4164	2.13699	1.94271	3.39213	1.74608	M	58	NA	NA
Pt689	Gastric	No	1	5.42466	4.63562	2.5917	1.8497	0.713701	M	59	NA	NA
Pt690	Hepatobiliary	No	1	4.63562	2.33425	3.5112	33.6072	9.57143	F	69	Normal	23.24
Pt691	Melanoma	Yes	0	47.737	11.8685	2.05076	3.8744	1.88925	F	21	NA	NA
Pt692	Kidney	Yes	0	27.1562	2.43288	2.47842	5.2266	2.10884	M	65	Normal	23.99
Pt693	Sarcoma	No	1	7.98904	3.15616	1.96238	4.27679	2.17939	M	75	NA	NA
Pt694	Melanoma	Yes	1	23.6055	4.20822	2.03079	2.39117	1.17746	M	57	NA	NA
Pt695	Hepatobiliary	Yes	1	7.85753	3.45205	1.63795	5.63295	3.43902	M	63	NA	NA
Pt696	Hepatobiliary	Yes	1	9.50137	6.67397	1.14706	5.16868	4.50602	F	56	NA	NA
Pt697	Melanoma	Yes	1	8.77808	0.690411	1.23848	3.84148	3.10177	F	33	Normal	20.38
Pt698	Hepatobiliary	No	1	6.60822	2.36712	0.93992	2.41044	2.56452	F	73	Underweight	17.93
Pt699	Gastric	Yes	1	2.16986	1.34795	1.566	10.3095	6.58333	F	77	NA	NA
Pt700	Kidney	No	1	2.76164	1.38082	4.79304	2.18484	0.455836	M	70	Overweight	26.36
Pt701	Hepatobiliary	No	1	0.657534	0.460274	1.70128	4.1503	2.43952	M	67	NA	NA
Pt702	Gastric	No	1	5.7863	3.22192	1.62816	2.90304	1.78302	F	46	Underweight	14.33
Pt703	Sarcoma	No	1	11.8685	5.32603	1.827	4.79892	2.62667	M	41	Normal	24.99
Pt704	Melanoma	Yes	1	54.411	12.6247	1.52334	4.8087	3.15668	F	67	Overweight	28.22
Pt705	Gastric	Yes	1	15.4849	6.04932	2.01856	3.35616	1.66265	M	56	Underweight	17
Pt706	Melanoma	Yes	0	45.1726	9.00822	1.90957	2.39057	1.25189	F	81	NA	NA
Pt707	Kidney	No	0	58.6192	12.4603	1.63184	1.5604	0.956221	F	61	Normal	23.93
Pt708	Sarcoma	Yes	1	7.69315	2.26849	0.641	4.68571	7.31	M	84	Normal	21.42
Pt709	Hepatobiliary	Yes	0	8.77808	8.74521	1.56104	2.90966	1.86392	M	63	Overweight	26.05
Pt710	Hepatobiliary	Yes	1	14.8603	9.92877	1.74249	7.60174	4.36257	M	71	Normal	21.08
Pt711	Hepatobiliary	Yes	1	12.4603	7.59452	1.96209	2.82854	1.4416	M	47	Overweight	28.12
Pt712	Melanoma	Yes	1	24.1973	7.69315	2.15825	1.7622	0.816495	F	62	Normal	23.01
Pt713	Sarcoma	No	1	5.3589	1.67671	0.7344	8.5578	11.6528	M	56	NA	NA
Pt714	Hepatobiliary	No	1	8.90959	5.65479	0.98892	3.15372	3.18905	F	62	Normal	22
Pt715	Melanoma	Yes	0	23.9671	21.2384	2.0377	4.2955	2.10801	F	74	Normal	24.14
Pt716	Sarcoma	No	1	7.10137	5.98356	0.7812	6.944	8.88889	M	55	NA	NA
Pt717	Kidney	Yes	1	16.6027	4.04384	1.42868	5.22576	3.65775	M	52	Normal	23.53
Pt718	Urothelial	No	0	48.3288	23.7041	1.188	7.884	6.63636	M	60	NA	NA
Pt719	Gastric	Yes	1	10.2247	9.66575	1.56792	3.41384	2.1773	M	49	NA	NA
Pt720	Gastric	Yes	0	40.6685	22.7507	1.43065	1.5194	1.06203	M	57	Normal	20.89
Pt721	Gastric	No	1	8.38356	3.55068	0.47239	3.36517	7.12371	M	77	NA	NA
Pt722	Gastric	Yes	1	12.7562	0.690411	1.41928	2.81596	1.98408	M	33	Normal	18.54
Pt723	Hepatobiliary	Yes	1	9.73151	2.13699	0.56938	2.41815	4.24699	M	53	Normal	22.67
Pt724	Hepatobiliary	No	1	7.2	0.460274	1.24278	5.55216	4.46753	M	61	NA	NA
Pt725	Hepatobiliary	Yes	1	6.67397	3.71507	1.5914	8.2731	5.19863	M	72	Normal	22.96
Pt726	Kidney	Yes	1	7.03562	0.690411	1.81272	3.04122	1.67771	M	65	Normal	22.34
Pt727	Melanoma	Yes	0	37.7096	22.7507	1.50336	10.4587	6.9569	M	48	NA	NA
Pt728	Hepatobiliary	No	1	6.44384	3.84658	0.64034	5.05298	7.89109	M	51	Normal	21.27
Pt729	Hepatobiliary	No	1	2.23562	1.93973	1.18244	3.4727	2.93689	F	64	NA	NA
Pt730	Gastric	Yes	0	48.9205	28.6027	1.98744	3.84111	1.93269	M	65	Normal	21.06
Pt731	Melanoma	Yes	1	24	2.56438	1.70869	4.72903	2.76763	M	53	NA	NA
Pt732	Hepatobiliary	No	1	10.4219	3.18904	1.47834	5.44122	3.68063	M	53	Overweight	28.15
Pt733	Sarcoma	No	0	20.811	8.71233	1.23786	3.887	3.1401	M	76	Overweight	25.43
Pt734	Melanoma	Yes	0	27.8795	8.28493	2.33002	3.53241	1.51604	F	64	Overweight	27.35
Pt735	Kidney	Yes	0	3.28767	1.57808	1.52888	4.2835	2.80172	F	58	Normal	23.27
Pt736	Melanoma	Yes	0	26.0055	23.2438	2.32837	3.73076	1.60231	F	62	Overweight	29.32
Pt737	Hepatobiliary	No	1	10.126	5.06301	1.87985	4.05445	2.15679	M	82	Normal	22.03
Pt738	Kidney	Yes	0	39.3205	5.98356	1.22112	2.99079	2.44922	M	70	NA	NA
Pt739	Kidney	No	1	10.7178	3.64932	1.0129	12.4731	12.3143	M	60	NA	NA
Pt740	Hepatobiliary	No	1	1.67671	0.690411	2.04228	2.35521	1.15323	M	78	Overweight	26.69
Pt741	Urothelial	No	0	24.1644	9.00822	2.12198	3.78925	1.78571	F	57	NA	NA
Pt742	Gastric	No	1	12.5918	9.10685	1.40788	3.47354	2.46721	F	74	Underweight	18.4
Pt743	Gastric	No	1	1.21644	0.460274	0.83824	2.80085	3.34135	F	67	NA	NA
Pt744	Melanoma	No	1	7.6274	5.06301	2.81916	4.20964	1.49322	F	43	Normal	21.68
Pt745	Gastric	No	1	10.389	5.29315	1.01992	3.36232	3.29665	M	57	Normal	18.63
Pt746	Gastric	No	0	33.863	14.6959	2.40118	2.70844	1.12796	F	67	Overweight	25.07
Pt747	Kidney	No	0	2.92603	1.80822	2.11888	3.46256	1.63415	M	62	Overweight	26.43
Pt748	Melanoma	No	1	6.08219	4.56986	0.28896	4.83406	16.7292	F	65	Normal	22.39
Pt749	Urothelial	Yes	0	69.5014	14.7288	1.45848	5.59496	3.83616	M	76	NA	NA
Pt750	Hepatobiliary	No	0	11.7041	3.32055	0.96019	0.95004	0.989429	M	74	Normal	18.6
Pt751	Hepatobiliary	No	1	18.7068	1.74247	2.54604	4.97084	1.95238	M	73	Overweight	26.1
Pt752	Hepatobiliary	Yes	0	24.6575	14.926	1.001	1.918	1.91608	M	55	Obese	30.6
Pt753	Hepatobiliary	Yes	1	7.59452	4.93151	1.95064	3.81561	1.95608	F	75	Normal	21.6
Pt754	Kidney	Yes	1	2.4	1.38082	1.383	2.8121	2.03333	M	70	Normal	20.1
Pt755	Hepatobiliary	Yes	0	29.2603	25.8411	2.42864	3.79088	1.56091	F	62	NA	NA
Pt756	Gastric	Yes	1	11.5726	5.55616	1.71784	5.77264	3.36041	M	38	Overweight	29.44
Pt757	Gastric	Yes	1	16.8329	4.30685	2.10797	4.72581	2.24188	M	49	Normal	19.99
Pt758	Urothelial	No	1	9.36986	1.38082	0.96256	3.61472	3.75532	F	65	Normal	19.99
Pt759	Hepatobiliary	Yes	1	10.2904	7.56164	1.27853	4.58194	3.58376	M	76	Overweight	25.87
Pt760	Hepatobiliary	Yes	0	13.7753	11.2438	1.91808	4.0176	2.09459	F	52	Normal	20.76
Pt761	Urothelial	No	1	5.39178	2.10411	1.9215	2.8975	1.50794	M	69	Normal	24.84
Pt762	Hepatobiliary	No	1	8.48219	3.91233	0.99216	2.91564	2.93868	M	79	Normal	20
Pt763	Sarcoma	No	1	2.89315	0.789041	1.09908	2.11689	1.92606	M	49	Overweight	29.82
Pt764	Urothelial	Yes	1	5.68767	4.14247	1.37708	5.01008	3.63819	M	79	NA	NA
Pt765	Melanoma	No	1	20.7452	0.789041	2.11092	4.308	2.04082	F	82	NA	NA
Pt766	Gastric	Yes	0	18.937	17.5562	1.2032	1.8048	1.5	M	51	Normal	19.65
Pt767	Gastric	Yes	0	18.411	15.8795	2.73076	5.81568	2.12969	M	72	Normal	22.24
Pt768	Melanoma	Yes	1	70.5863	10.5863	2.37248	4.11136	1.73294	M	54	Normal	23.12
Pt769	Hepatobiliary	No	1	26.926	4.86575	0.86072	2.44412	2.83962	M	69	NA	NA
Pt770	Colorectal	Yes	1	10.0274	8.35068	0.73392	9.08504	12.3788	M	45	NA	NA
Pt771	Gastric	No	1	1.80822	0.920548	1.24108	2.69629	2.17254	F	60	NA	NA
Pt772	Hepatobiliary	No	1	0.887671	0.460274	0.47775	5.00045	10.4667	M	56	Overweight	26.34
Pt773	Kidney	Yes	0	56.8767	8.28493	0.913	8.932	9.78313	M	36	NA	NA
Pt774	Gastric	Yes	1	7.29863	4.8	1.45351	5.19763	3.57592	M	76	Normal	20.6
Pt775	Gastric	No	1	1.9726	0.591781	0.85869	26.5602	30.931	M	39	NA	NA
Pt776	Hepatobiliary	No	1	9.23836	5.49041	1.01083	2.0888	2.06642	M	68	NA	NA
Pt777	Hepatobiliary	Yes	0	14.7945	9.99452	2.99208	4.1922	1.4011	M	56	Overweight	25.53
Pt778	Hepatobiliary	No	1	1.08493	0.460274	1.06488	10.3428	9.71264	M	44	Overweight	25.82
Pt779	Hepatobiliary	No	1	1.4137	0.920548	0.8697	2.34	2.69058	M	53	Normal	20.6
Pt780	Gastric	No	1	15.1233	2.76164	1.29996	0.51129	0.393312	M	56	Normal	22.21
Pt781	Gastric	No	1	1.8411	0.953425	2.25843	5.83201	2.58233	F	49	Underweight	15.31
Pt782	Urothelial	Yes	1	19.8575	8.97534	1.44156	3.5746	2.47967	M	55	NA	NA
Pt783	Melanoma	Yes	0	16.2082	9.63288	2.08909	4.09262	1.95904	F	76	NA	NA
Pt784	Melanoma	Yes	0	88.537	5.42466	2.36726	5.82218	2.45946	M	75	NA	NA
Pt785	Hepatobiliary	Yes	1	16.6356	14.4	1.0387	2.75808	2.65532	M	63	Normal	21.78
Pt786	Gastric	No	1	3.35342	0.920548	0.9205	3.85032	4.18286	M	67	Normal	21.14
Pt787	Gastric	No	1	14.1041	2.20274	1.23216	6.02208	4.88742	F	77	Normal	21.67
Pt788	Gastric	No	1	13.2493	1.38082	1.84012	4.18144	2.27237	M	56	Normal	24.66
Pt789	Gastric	No	1	0.887671	0.460274	1.8923	11.5773	6.11811	F	35	NA	NA
Pt790	Gastric	No	1	11.6712	3.51781	1.81916	2.70319	1.48596	M	67	Normal	23.44
Pt791	Hepatobiliary	No	1	2.53151	1.28219	1.12	8.5904	7.67	M	64	NA	NA
Pt792	Hepatobiliary	Yes	0	29.6219	27.4849	2.49056	3.62576	1.4558	F	51	Overweight	27.7
Pt793	Hepatobiliary	No	1	4.53699	3.58356	2.2995	6.76564	2.94222	M	62	Normal	19.16
Pt794	Kidney	Yes	0	19.6274	10.8822	0.76608	9.3632	12.2222	M	61	NA	NA
Pt795	Gastric	Yes	0	49.7096	9.00822	1.17906	0.80238	0.680525	M	58	NA	NA
Pt796	Gastric	No	1	6.60822	2.76164	1.54178	3.61772	2.34646	F	44	Obese	30.56
Pt797	Hepatobiliary	No	1	7.2	5.49041	2.80296	3.11898	1.11275	M	63	Normal	21.16
Pt798	Hepatobiliary	Yes	0	35.0795	24.6575	1.52803	3.67192	2.40304	M	49	Overweight	29.6
Pt799	Hepatobiliary	Yes	0	4.3726	0.690411	1.3776	6.3588	4.61585	M	49	Overweight	25.98
Pt800	Kidney	Yes	0	10.4548	8.38356	2.3952	6.487	2.70833	M	74	Underweight	15.71
Pt801	Hepatobiliary	Yes	0	25.4466	22.4548	2.24595	6.8724	3.05991	F	55	Underweight	18.19
Pt802	Hepatobiliary	No	1	3.05753	1.74247	0.3689	3.28104	8.89412	M	54	Normal	20.17
Pt803	Gastric	Yes	1	17.589	10.1589	1.17208	2.10028	1.79193	M	50	NA	NA
Pt804	Urothelial	Yes	0	23.9342	21.863	1.42186	3.33266	2.34387	M	74	NA	NA
Pt805	Hepatobiliary	Yes	0	17.9836	10.8164	1.7013	3.2383	1.90343	M	68	NA	NA
Pt806	Gastric	No	0	46.6192	43.6274	1.39911	2.48979	1.77955	M	71	Normal	22.85
Pt807	Hepatobiliary	Yes	0	13.1507	2.33425	2.65795	5.47808	2.06102	M	69	Normal	23.21
Pt808	Hepatobiliary	No	0	60.7562	22.9151	1.43868	4.02578	2.79825	M	63	NA	NA
Pt809	Gastric	No	0	105.271	24.5589	2.9616	14.2527	4.8125	M	60	Normal	23.24
Pt810	Hepatobiliary	No	1	8.05479	2.33425	1.4508	2.0358	1.40323	M	78	NA	NA
Pt811	Urothelial	Yes	0	85.5781	0.723288	1.22941	4.54181	3.6943	M	71	NA	NA
Pt812	Melanoma	Yes	1	5.52329	1.61096	1.59984	3.59358	2.24621	M	60	Normal	24.27
Pt813	Hepatobiliary	No	1	10.6521	6.90411	1.43055	3.47259	2.42745	M	71	Obese	32.97
Pt814	Melanoma	No	1	7.10137	0.690411	1.9188	2.68632	1.4	F	77	NA	NA
Pt815	Gastric	Yes	1	7.36438	0.690411	1.795	4.5952	2.56	F	63	Normal	21.25
Pt816	Hepatobiliary	Yes	0	16.3397	10.1589	1.74876	7.35072	4.20339	M	69	Normal	23.29
Pt817	Hepatobiliary	Yes	0	34.8493	5.52329	2.09024	2.8116	1.34511	M	71	Normal	23.53
Pt818	Urothelial	No	1	3.51781	0.723288	0.3682	3.7346	10.1429	M	62	NA	NA
Pt819	Gastric	Yes	1	19.0027	9.73151	1.4018	2.3822	1.69939	M	66	Normal	22.83
Pt820	Gastric	Yes	1	12.789	11.7041	1.47147	3.27712	2.22711	M	70	Normal	20.55
Pt821	Gastric	Yes	1	16.9315	5.68767	1.92225	4.51554	2.34909	M	62	Normal	24.35
Pt822	Kidney	No	1	31.0685	11.9014	1.0872	2.6274	2.41667	M	45	Normal	20.02
Pt823	Urothelial	Yes	1	10.6192	2.13699	1.66848	4.73088	2.83544	M	50	Overweight	27.89
Pt824	Gastric	No	1	3.35342	1.08493	1.22455	10.6858	8.72632	F	55	Normal	22.53
Pt825	Hepatobiliary	Yes	0	24.7233	16.2411	1.51775	2.50312	1.64923	M	51	NA	NA
Pt826	Sarcoma	No	0	15.6822	5.75342	1.12896	2.41864	2.14236	F	56	Overweight	27.44
Pt827	Sarcoma	No	1	1.67671	0.920548	1.07211	23.0366	21.4872	F	34	NA	NA
Pt828	Hepatobiliary	No	1	17.063	1.38082	1.76886	2.71188	1.53312	M	73	Overweight	25.43
Pt829	Sarcoma	No	1	31.726	1.44658	0.75012	7.0547	9.40476	F	54	NA	NA
Pt830	Hepatobiliary	No	0	39.3863	21.4027	1.66912	2.76992	1.65951	F	69	Normal	20.49
Pt831	Hepatobiliary	No	1	8.15342	0.723288	0.80183	3.15416	3.9337	F	63	NA	NA
Pt832	Sarcoma	No	1	19.6932	1.51233	1.13726	3.56379	3.13366	F	53	Overweight	27.89
Pt833	Hepatobiliary	Yes	0	28.8329	6.18082	1.64964	2.33466	1.41525	F	61	NA	NA
Pt834	Hepatobiliary	No	1	5.7863	2.00548	1.85832	4.49272	2.41762	F	48	NA	NA
Pt835	Gastric	No	1	1.8411	0.690411	2.23696	3.66916	1.64024	M	71	Overweight	25.69
Pt836	Hepatobiliary	Yes	1	2.33425	0.789041	1.0899	3.2697	3	M	72	Normal	19.43
Pt837	Gastric	Yes	1	1.34795	0.624658	0.66847	5.17902	7.74757	M	60	Normal	19.24
Pt838	Sarcoma	Yes	1	3.35342	2.16986	1.36948	0.9782	0.714286	F	60	Normal	22.16
Pt839	Gastric	Yes	1	24.9205	1.4137	2.17038	3.17255	1.46175	M	62	Overweight	26.25
Pt840	Hepatobiliary	Yes	1	15.1562	5.65479	0.89996	4.42828	4.92053	M	65	NA	NA
Pt841	Hepatobiliary	No	1	24.7562	14.4658	1.46302	4.30962	2.9457	M	68	Normal	22.14
Pt842	Kidney	Yes	1	2.33425	0.986301	1.06984	4.48462	4.19186	M	58	NA	NA
Pt843	Gastric	Yes	1	20.0877	7.59452	1.152	2.80576	2.43556	F	72	NA	NA
Pt844	Hepatobiliary	Yes	0	27.2877	13.5781	3.50455	5.9458	1.69659	M	75	NA	NA
Pt845	Urothelial	Yes	0	54.8384	3.71507	2.20866	2.64702	1.19847	M	78	NA	NA
Pt846	Gastric	No	1	4.66849	1.38082	1.28908	2.79942	2.17164	M	68	Normal	23.78
Pt847	Gastric	No	1	12.8877	11.9014	1.40184	4.32883	3.08796	M	61	Normal	22.99
Pt848	Hepatobiliary	Yes	1	5.03014	4.10959	1.26072	3.99636	3.1699	M	69	Normal	19.41
Pt849	Hepatobiliary	Yes	0	7.43014	4.53699	1.07865	2.56338	2.37647	M	55	Normal	21.36
Pt850	Urothelial	No	0	11.0466	9.66575	1.65048	3.62388	2.19565	F	69	Overweight	25.65
Pt851	Sarcoma	No	0	13.1507	9.92877	1.30815	3.17034	2.42353	M	60	Overweight	25.65
Pt852	Hepatobiliary	No	0	74.7945	2.30137	1.9684	2.79832	1.42162	F	55	Normal	21.81
Pt853	Hepatobiliary	No	1	1.28219	0.591781	0.1705	2.27975	13.371	F	59	NA	NA
Pt854	Hepatobiliary	No	1	4.17534	3.12329	1.74936	5.52388	3.15766	F	62	NA	NA
Pt855	Urothelial	No	0	37.2822	2.30137	1.9072	2.99192	1.56875	M	72	NA	NA
Pt856	Melanoma	Yes	1	41.8849	13.8411	2.8073	3.1021	1.10501	F	69	Normal	24.52
Pt857	Melanoma	Yes	1	67.4301	24.3288	1.9693	2.2278	1.13126	F	70	Normal	21.84
Pt858	Hepatobiliary	Yes	1	19.726	15.9123	2.45835	3.04107	1.23704	M	53	Normal	19.98
Pt859	Hepatobiliary	Yes	0	34.6192	31.1342	2.37655	4.2763	1.79937	M	72	Normal	20.87
Pt860	Urothelial	Yes	1	2.4	1.70959	2.05054	9.47274	4.61963	M	63	NA	NA
Pt861	Urothelial	No	0	11.9671	3.45205	2.17035	4.52907	2.08679	M	73	Normal	24.87
Pt862	Urothelial	Yes	0	22.9808	6.67397	0.64699	5.80957	8.97938	F	75	Underweight	14.56
Pt863	Hepatobiliary	No	0	31.7589	29.4247	1.3902	2.121	1.52568	M	77	NA	NA
Pt864	Melanoma	Yes	1	12.3616	1.38082	1.12812	3.10352	2.75105	F	70	NA	NA
Pt865	Hepatobiliary	Yes	1	4.60274	2.13699	1.76932	3.81276	2.15493	M	69	Normal	23.26
Pt866	Melanoma	Yes	1	4.93151	0.657534	1.02204	4.3452	4.2515	M	65	Normal	24.86
Pt867	Gastric	No	1	1.47945	1.34795	0.98058	6.46518	6.59322	M	59	NA	NA
Pt868	Hepatobiliary	No	1	5.16164	0.690411	0.29104	1.17914	4.05147	M	54	NA	NA
Pt869	Kidney	No	0	22.2575	6.87123	0.57982	4.41976	7.62264	F	75	NA	NA
Pt870	Gastric	Yes	1	31.1014	6.90411	1.60973	0.92191	0.572711	M	61	Overweight	25.35
Pt871	Melanoma	Yes	1	37.0521	3.68219	1.97925	4.56025	2.30403	F	79	Normal	21.94
Pt872	Kidney	Yes	0	27.9781	10.3233	2.9302	5.2528	1.79264	F	50	NA	NA
Pt873	Hepatobiliary	Yes	1	9.13973	2.36712	2.14825	3.68838	1.71692	F	66	Normal	23.34
Pt874	Kidney	Yes	1	33.1726	19.8575	3.13617	5.55913	1.77259	M	52	Normal	21.56
Pt875	Sarcoma	No	1	12.8877	7.03562	1.9871	3.79472	1.90968	M	56	NA	NA
Pt876	Hepatobiliary	No	1	2.76164	1.34795	0.5402	2.7306	5.05479	M	67	NA	NA
Pt877	Melanoma	No	1	15.8466	1.38082	0.89775	3.40119	3.78857	M	37	Overweight	26.44
Pt878	Hepatobiliary	No	1	5.12877	0.526027	0.92	4.30675	4.68125	M	53	Normal	21.45
Pt879	Gastric	No	1	7.23288	0.657534	1.4104	1.5996	1.13415	M	54	Normal	23.64
Pt880	Gastric	Yes	1	11.3425	6.83836	1.90836	2.71746	1.42398	F	39	Normal	19.8
Pt881	Kidney	Yes	1	42.6411	5.03014	1.05184	4.05536	3.85549	M	63	NA	NA
Pt882	Sarcoma	No	1	3.45205	2.76164	0.72788	4.39663	6.04032	F	57	NA	NA
Pt883	Gastric	Yes	1	16.537	5.81918	0.93852	3.3417	3.56061	F	48	NA	NA
Pt884	Gastric	Yes	0	51.8466	21.4027	1.75848	5.52542	3.14216	M	64	NA	NA
Pt885	Gastric	Yes	1	17.2603	4.17534	2.06839	2.41224	1.16624	M	54	NA	NA
Pt886	Urothelial	Yes	1	13.4795	6.90411	1.27006	3.19792	2.51793	M	64	Normal	24.28
Pt887	Sarcoma	No	0	17.326	1.44658	1.11996	2.04228	1.82353	M	63	Normal	19.23
Pt888	Hepatobiliary	Yes	1	12.0329	6.54247	2.1369	5.2794	2.47059	M	60	Normal	22.1
Pt889	Gastric	No	0	92.3836	23.737	0.87882	3.56766	4.0596	F	58	NA	NA
Pt890	Urothelial	No	1	4.50411	4.3726	1.78942	2.9085	1.62539	F	80	NA	NA
Pt891	Kidney	Yes	0	23.9671	14.4986	1.52973	4.99564	3.2657	M	35	Overweight	25.41
Pt892	Urothelial	No	0	19.1342	7.13425	2.23686	4.52016	2.02076	M	78	Normal	20.03
Pt893	Gastric	Yes	0	11.0795	6.93699	1.632	3.906	2.39338	F	69	Overweight	27.84
Pt894	Melanoma	Yes	0	28.7671	4.8	1.01024	3.14347	3.11161	M	70	NA	NA
Pt895	Hepatobiliary	No	1	7.72603	1.54521	1.4297	2.8101	1.96552	F	62	Normal	21.79
Pt896	Hepatobiliary	No	1	6.57534	4.53699	0.5632	5.4208	9.625	F	68	Overweight	27.36
Pt897	Urothelial	No	1	6.18082	4.2411	3.29251	1.87302	0.568873	F	67	Normal	22.97
Pt898	Hepatobiliary	No	1	2.03836	0.624658	1.28961	3.00426	2.32959	M	46	Normal	24.39
Pt899	Melanoma	Yes	1	31.463	9.63288	1.20771	3.88395	3.21596	M	70	NA	NA
Pt900	Gastric	Yes	1	3.18904	1.8411	0.99008	0.9503	0.959821	F	68	NA	NA
Pt901	Kidney	Yes	0	24.1644	11.6384	2.44224	4.83072	1.97799	F	31	Obese	37.03
Pt902	Hepatobiliary	No	1	7.03562	2.8274	0.77827	2.1987	2.82511	M	46	Overweight	25.29
Pt903	Melanoma	Yes	1	11.6384	3.55068	1.18902	7.84336	6.59649	M	76	Overweight	25.89
Pt904	Gastric	Yes	0	21.7644	19.463	1.47245	3.74423	2.54286	M	78	Overweight	28.41
Pt905	Hepatobiliary	No	0	61.5452	23.9014	1.29238	4.93126	3.81564	F	48	Obese	33.67
Pt906	Gastric	Yes	1	22.6192	14.0055	1.39152	4.56927	3.28365	F	66	Normal	24.26
Pt907	Sarcoma	No	1	55.8247	14.4986	1.19883	2.57277	2.14607	M	55	Overweight	27.07
Pt908	Melanoma	Yes	1	82.8493	22.5534	2.00232	3.96576	1.98058	F	64	NA	NA
Pt909	Hepatobiliary	No	1	14.137	6.54247	1.19974	2.81426	2.34572	F	61	Overweight	25.67
Pt910	Hepatobiliary	No	1	15.2548	8.54795	2.2922	3.7887	1.65287	M	74	Normal	22.99
Pt911	Gastric	No	1	8.08767	6.70685	1.35828	3.82788	2.81818	M	46	Normal	20.25
Pt912	Kidney	Yes	0	32.4164	23.7041	0.79449	9.18699	11.5634	M	66	NA	NA
Pt913	Hepatobiliary	No	1	18.0493	2.26849	1.52877	1.85103	1.2108	M	60	Obese	31.28
Pt914	Hepatobiliary	Yes	1	8.38356	4.8	1.73826	4.1958	2.41379	M	44	Normal	20.76
Pt915	Gastric	Yes	1	34.6849	15.2548	2.247	7.2439	3.22381	M	62	Normal	24.13
Pt916	Hepatobiliary	Yes	1	6.01644	1.61096	1.22933	2.81055	2.28625	F	75	NA	NA
Pt917	Kidney	No	1	1.64384	0.920548	0.58608	7.38298	12.5972	M	79	NA	NA
Pt918	Hepatobiliary	Yes	0	32.1863	30.0164	1.74932	1.81396	1.03695	F	65	NA	NA
Pt919	Gastric	No	1	9.40274	0.657534	1.79916	3.8918	2.16312	M	70	Normal	24.88
Pt920	Gastric	No	1	4.8	1.9726	1.6909	2.38554	1.41081	F	69	Normal	21.95
Pt921	Gastric	Yes	1	6.37808	0.756164	2.6859	8.4414	3.14286	M	60	NA	NA
Pt922	Kidney	Yes	1	18.5425	8.58082	0.88344	6.00412	6.7963	M	63	NA	NA
Pt923	Hepatobiliary	Yes	0	10.8493	9.20548	1.24653	8.83801	7.09009	M	72	Overweight	29.35
Pt924	Hepatobiliary	No	1	26.5644	3.45205	0.9913	2.73685	2.76087	M	64	NA	NA
Pt925	Melanoma	Yes	1	8.84384	2.10411	2.48211	4.698	1.89274	M	41	NA	NA
Pt926	Hepatobiliary	No	1	1.44658	1.38082	0.37884	2.05205	5.41667	M	64	Normal	20.22
Pt927	Kidney	No	0	47.8356	1.57808	0.88908	2.46264	2.76987	M	52	Overweight	26.47
Pt928	Kidney	No	1	1.05205	0.986301	0.5797	3.7944	6.54545	M	68	Normal	22.3
Pt929	Hepatobiliary	Yes	1	4.50411	3.64932	0.48068	2.90772	6.04918	M	58	Overweight	25.03
Pt930	Hepatobiliary	Yes	1	12.9863	2.10411	1.03086	3.0876	2.99517	F	56	Normal	24.88
Pt931	Gastric	Yes	0	29.4904	27.6822	1.3225	3.18987	2.412	M	73	Normal	22.2
Pt932	Urothelial	No	1	7.92329	0.690411	1.81482	8.56254	4.71812	F	23	NA	NA
Pt933	Melanoma	Yes	1	18.7397	3.64932	1.7688	4.3296	2.44776	F	71	Normal	19.8
Pt934	Urothelial	Yes	1	13.0849	13.5123	0.33712	6.02	17.8571	M	64	NA	NA
Pt935	Colorectal	No	0	37.3808	17.326	1.26756	7.30356	5.7619	F	36	Obese	30.67
Pt936	Kidney	Yes	1	33.3699	3.15616	0.87914	2.32233	2.64159	M	59	NA	NA
Pt937	Kidney	Yes	0	27.2219	5.3589	1.67265	3.2886	1.9661	M	61	Overweight	25.79
Pt938	Kidney	Yes	1	2.69589	1.08493	0.75117	3.82739	5.09524	F	76	NA	NA
Pt939	Hepatobiliary	Yes	0	35.3753	26.4	2.0514	2.6563	1.29487	F	52	Normal	20.81
Pt940	Hepatobiliary	Yes	0	5.91781	4.07671	0.80178	3.6105	4.50311	M	75	Obese	30.83
Pt941	Hepatobiliary	Yes	1	8.64658	5.91781	1.76115	6.43395	3.65327	F	62	Normal	20.71
Pt942	Gastric	Yes	0	1.61096	0.920548	2.44288	3.79456	1.55331	M	67	Normal	21.8
Pt943	Gastric	Yes	0	18.5753	5.49041	2.49919	1.87071	0.748527	M	66	NA	NA
Pt944	Urothelial	No	0	18.0164	16.1096	1.31052	1.48004	1.12935	M	84	Overweight	27.89
Pt945	Hepatobiliary	Yes	0	16.8986	2.86027	1.41828	4.17852	2.94619	M	77	Underweight	18.27
Pt946	Hepatobiliary	No	1	16.274	7.85753	1.63152	3.09408	1.89644	M	58	Normal	21.79
Pt947	Melanoma	No	0	81.6329	23.4082	1.73774	3.1473	1.81115	F	59	NA	NA
Pt948	Gastric	No	1	5.52329	3.12329	1.57776	6.51168	4.12717	M	50	Normal	20.35
Pt949	Melanoma	Yes	1	7.49589	2.92603	1.9398	2.4115	1.24317	M	77	Overweight	28.05
Pt950	Sarcoma	No	0	47.0795	12.2301	1.6092	1.3392	0.832215	M	56	Overweight	29.12
Pt951	Hepatobiliary	No	0	6.41096	2.30137	1.33172	2.00546	1.50592	M	68	Normal	24.82
Pt952	Melanoma	No	1	2.56438	0.690411	0.30816	3.63372	11.7917	F	72	Underweight	16.43
Pt953	Urothelial	No	1	2.26849	1.77534	0.85684	5.02357	5.8629	M	48	NA	NA
Pt954	Urothelial	No	1	28.9973	15.8795	2.0328	8.349	4.10714	M	49	Normal	21.43
Pt955	Gastric	No	1	3.41918	1.08493	0.92095	4.0228	4.3681	M	56	NA	NA
Pt956	Sarcoma	No	1	16.2411	1.4137	1.08402	10.3293	9.52874	M	45	Normal	24.62
Pt957	Gastric	No	1	3.28767	2.07123	0.17797	3.54016	19.8919	M	49	NA	NA
Pt958	Hepatobiliary	Yes	1	4.14247	1.31507	0.31005	0.91845	2.96226	M	48	Overweight	25.9
Pt959	Gastric	Yes	1	10.9808	5.2274	1.46331	4.81587	3.29108	F	65	Normal	19.62
Pt960	Hepatobiliary	No	1	6.87123	1.8411	1.31856	3.07992	2.33582	M	33	NA	NA
Pt961	Hepatobiliary	Yes	0	19.0356	14.0384	2.29971	3.62082	1.57447	M	70	Overweight	28.33
Pt962	Gastric	Yes	1	16.0438	10.126	2.46776	5.51104	2.23322	F	56	Underweight	17.06
Pt963	Urothelial	Yes	1	4.30685	0.723288	1.67832	4.05594	2.41667	M	60	Overweight	25.71
Pt964	Hepatobiliary	Yes	0	14.2685	12.1973	1.69877	4.27667	2.51751	F	79	Normal	23.71
Pt965	Hepatobiliary	Yes	1	7.69315	4.30685	1.97625	4.5415	2.29804	F	67	NA	NA
Pt966	Hepatobiliary	Yes	1	12.0986	4.04384	1.34904	4.0296	2.98701	M	46	Normal	22.45
Pt967	Gastric	Yes	1	8.05479	5.52329	1.91326	4.41956	2.30996	M	73	NA	NA
Pt968	Hepatobiliary	Yes	1	2.43288	0.690411	1.2738	5.75912	4.52121	M	60	Normal	20.94
Pt969	Gastric	Yes	1	34.9808	11.7041	1.51011	2.1996	1.45658	M	54	Overweight	27.34
Pt970	Hepatobiliary	Yes	1	2.66301	0.690411	0.57081	1.89911	3.32704	M	74	NA	NA
Pt971	Melanoma	Yes	0	28.274	11.7041	3.02064	2.9295	0.969828	M	56	NA	NA
Pt972	Melanoma	Yes	1	1.08493	0.690411	1.248	5.8422	4.68125	M	61	NA	NA
Pt973	Hepatobiliary	No	1	1.34795	0.789041	0.9632	5.46272	5.67143	F	57	Underweight	15.04
Pt974	Kidney	Yes	1	7.2	1.44658	0.76858	3.4262	4.45783	F	37	NA	NA
Pt975	Hepatobiliary	No	0	55.6274	53.1288	1.71234	3.32829	1.94371	M	52	Obese	33.73
Pt976	Melanoma	Yes	1	14.3014	1.38082	1.3609	2.69985	1.98387	F	41	Normal	20.44
Pt977	Sarcoma	No	1	21.6329	15.8795	1.0591	4.1741	3.94118	M	43	NA	NA
Pt978	Kidney	Yes	1	17.4247	16.3726	1.18895	2.35025	1.97674	M	76	Normal	19.18
Pt979	Kidney	No	1	3.48493	0.920548	0.43092	7.27776	16.8889	M	66	NA	NA
Pt980	Urothelial	Yes	1	8.25205	6.83836	0.36062	4.16936	11.5616	M	65	NA	NA
Pt981	Gastric	No	1	7.82466	0.789041	1.48088	5.83792	3.9422	M	42	NA	NA
Pt982	Gastric	No	1	3.15616	0.723288	1.3056	9.9712	7.63725	F	61	NA	NA
Pt983	Urothelial	Yes	1	32.9096	6.50959	1.91828	2.87742	1.5	F	67	Overweight	27.31
Pt984	Hepatobiliary	Yes	1	15.2219	13.611	1.3804	5.67588	4.11176	M	68	Normal	24.22
Pt985	Melanoma	Yes	1	32.9425	5.19452	1.14218	4.3056	3.76963	F	60	Obese	30.76
Pt986	Hepatobiliary	No	1	3.8137	1.38082	1.22598	6.71202	5.47482	F	63	Normal	23.57
Pt987	Urothelial	Yes	0	26.6959	23.7041	2.7094	2.44435	0.902174	F	70	NA	NA
Pt988	Melanoma	No	1	18.5096	2.76164	2.05275	3.07615	1.49855	F	60	NA	NA
Pt989	Hepatobiliary	Yes	0	22.8822	20.811	2.92293	3.39281	1.16076	M	77	Normal	24.25
Pt990	Colorectal	No	1	6.44384	1.34795	0.2717	0.7579	2.78947	F	57	Normal	23.39
Pt991	Hepatobiliary	No	1	5.85205	2.26849	1.46795	5.14175	3.50267	M	58	Overweight	25.28
Pt992	Gastric	Yes	1	10.9808	3.97808	0.69882	4.92852	7.05263	M	69	NA	NA
Pt993	Urothelial	No	1	4.89863	1.28219	1.405	5.62	4	F	76	NA	NA
Pt994	Gastric	Yes	1	33.4027	12.6904	2.3625	4.47	1.89206	M	60	Normal	22.86
Pt995	Hepatobiliary	No	1	6.96986	3.45205	1.33224	2.59128	1.94505	M	75	Normal	22.08
Pt996	Hepatobiliary	No	0	31.8904	13.5123	1.6002	2.73812	1.71111	F	53	Normal	24.28
Pt997	Gastric	No	1	13.8411	3.45205	1.7824	8.25474	4.63125	M	80	Normal	19.91
Pt998	Hepatobiliary	No	1	9.07397	3.68219	1.1907	2.9498	2.47737	M	43	Normal	19.4
Pt999	Melanoma	Yes	1	20.6795	17.2274	0.86828	3.10986	3.58163	F	74	NA	NA
Pt1000	Gastric	No	1	2.30137	1.01918	1.23225	5.55675	4.50943	F	78	Normal	23.75
Pt1001	Urothelial	Yes	1	4.07671	3.58356	1.45008	6.01232	4.1462	M	87	NA	NA
Pt1002	Urothelial	No	0	23.6384	19.7918	1.92924	1.85472	0.961373	F	68	Overweight	26.86
Pt1003	Gastric	Yes	1	22.4548	7.2	1.9224	11.093	5.77037	M	65	Normal	23.63
Pt1004	Gastric	Yes	1	4.27397	3.68219	0.5808	6.0258	10.375	F	53	NA	NA
Pt1005	Hepatobiliary	Yes	1	14.5644	1.47945	0.87048	2.00772	2.30645	M	61	Overweight	26.3
Pt1006	Hepatobiliary	Yes	1	15.0247	6.90411	1.58004	3.18668	2.01684	F	58	Normal	21.79
Pt1007	Gastric	Yes	0	10.6849	7.92329	2.1308	4.80952	2.25714	F	84	Normal	19.54
Pt1008	Gastric	No	1	3.02466	0.920548	0.72012	5.88098	8.16667	M	64	NA	NA
Pt1009	Hepatobiliary	No	1	3.55068	3.22192	0.4009	3.19876	7.97895	F	77	NA	NA
Pt1010	Gastric	No	1	2.86027	2.13699	0.90692	4.10879	4.53049	M	70	NA	NA
Pt1011	Melanoma	Yes	1	5.91781	1.61096	1.0312	11.2143	10.875	F	59	Underweight	17.86
Pt1012	Gastric	No	1	4.2411	1.54521	0.9909	2.06988	2.08889	M	71	Overweight	27
Pt1013	Sarcoma	No	1	22.0603	7.92329	1.3008	1.16801	0.897917	F	47	Normal	20.68
Pt1014	Hepatobiliary	No	1	9.00822	0.690411	0.38934	1.24173	3.18932	M	62	NA	NA
Pt1015	Hepatobiliary	Yes	0	12.9205	9.40274	1.81692	4.23948	2.33333	M	70	Normal	19.11
Pt1016	Melanoma	No	1	1.80822	0.854795	0.77964	4.04772	5.19178	M	77	Normal	22.56
Pt1017	Urothelial	Yes	0	22.9808	20.2192	1.12112	4.07836	3.63776	M	77	NA	NA
Pt1018	Hepatobiliary	No	1	6.7726	3.68219	0.5075	0.28	0.551724	F	75	Normal	21.99
Pt1019	Hepatobiliary	No	1	6.27945	4.04384	1.06587	7.30622	6.8547	M	74	NA	NA
Pt1020	Hepatobiliary	No	1	4.04384	2.07123	1.74096	4.67976	2.68803	M	71	Overweight	25.28
Pt1021	Gastric	No	1	2.92603	1.38082	1.53027	2.35053	1.53602	M	62	Normal	23.97
Pt1022	Gastric	Yes	1	21.863	9.00822	1.24155	2.88805	2.32616	M	61	NA	NA
Pt1023	Gastric	Yes	0	52.9644	20.6137	2.97135	6.61365	2.22581	M	73	Normal	22.16
Pt1024	Hepatobiliary	Yes	1	13.1178	7.56164	1.70126	1.86813	1.09809	F	63	Overweight	27.15
Pt1025	Hepatobiliary	Yes	1	15.8795	7.56164	1.31882	8.648	6.55738	M	60	Normal	23.47
Pt1026	Hepatobiliary	No	1	6.01644	2.16986	0.73008	3.01968	4.13609	M	46	Normal	19.25
Pt1027	Gastric	Yes	0	40.4712	23.7041	1.72203	7.02927	4.08197	M	57	Normal	20.92
Pt1028	Urothelial	Yes	1	15.0247	4.14247	1.8091	5.2693	2.91266	M	60	NA	NA
Pt1029	Hepatobiliary	Yes	1	14.137	13.1178	2.4816	2.47032	0.995455	M	47	Normal	20.53
Pt1030	Hepatobiliary	No	1	3.28767	1.80822	1.68388	6.74531	4.00581	M	73	NA	NA
Pt1031	Hepatobiliary	No	1	2.16986	0.821918	0.49149	2.77866	5.65354	F	43	Obese	31.22
Pt1032	Gastric	No	1	7.98904	3.97808	1.94814	4.54329	2.33212	F	50	Underweight	17.93
Pt1033	Hepatobiliary	Yes	0	14.2685	3.05753	2.95947	4.78404	1.61652	F	53	NA	NA
Pt1034	Hepatobiliary	No	1	25.874	0.460274	0.59841	4.1724	6.97248	M	39	NA	NA
Pt1035	Melanoma	Yes	0	2.76164	2.76164	1.8684	3.0186	1.61561	M	82	NA	NA
Pt1036	Hepatobiliary	No	1	8.97534	2.30137	1.10085	3.16293	2.87317	M	62	Normal	21.23
Pt1037	Urothelial	Yes	0	23.2438	19.5945	1.56032	9.2644	5.9375	M	78	NA	NA
Pt1038	Urothelial	No	1	26.1699	16.5699	1.75854	2.12352	1.20755	M	69	Underweight	18.48
Pt1039	Kidney	Yes	1	7.10137	0.953425	1.2835	13.0917	10.2	M	64	NA	NA
Pt1040	Hepatobiliary	Yes	1	10.8493	6.24658	1.23952	7.49568	6.04724	M	56	Normal	20.46
Pt1041	Kidney	Yes	0	17.4575	4.60274	2.53368	10.8229	4.2716	M	63	Normal	24.47
Pt1042	Hepatobiliary	Yes	1	26.5644	6.24658	1.34974	3.8253	2.8341	M	65	Normal	24.17
Pt1043	Sarcoma	No	0	53.1616	22.0603	0.9695	2.0475	2.11191	M	58	Overweight	27.7
Pt1044	Gastric	No	1	11.9342	1.51233	1.60024	4.03712	2.52282	M	67	Underweight	16.42
Pt1045	Hepatobiliary	No	1	5.39178	2.36712	1.11908	3.7118	3.31683	M	37	Overweight	27.66
Pt1046	Gastric	No	1	4.56986	0.920548	2.12477	6.41459	3.01896	M	52	Overweight	26.44
Pt1047	Melanoma	Yes	1	31.8575	4.10959	2.13864	2.55892	1.19652	F	73	NA	NA
Pt1048	Gastric	No	1	6.18082	3.45205	1.24982	2.4909	1.99301	F	59	NA	NA
Pt1049	Melanoma	Yes	0	28.7342	23.737	2.10255	2.5359	1.20611	M	66	NA	NA
Pt1050	Hepatobiliary	No	1	23.3753	4.01096	0.86881	1.80209	2.0742	M	55	NA	NA
Pt1051	Kidney	No	1	9.76438	6.34521	2.67894	7.36164	2.74797	M	68	Normal	24.59
Pt1052	Hepatobiliary	No	0	54.0822	11.1781	0.669	2.4084	3.6	M	54	Overweight	25.27
Pt1053	Gastric	Yes	1	5.19452	4.50411	0.60888	2.655	4.36047	F	43	Underweight	17.05
Pt1054	Kidney	Yes	0	4.30685	3.68219	2.0022	4.4375	2.21631	M	57	NA	NA
Pt1055	Urothelial	Yes	1	3.25479	1.4137	2.58232	4.3548	1.68639	M	57	NA	NA
Pt1056	Urothelial	No	0	19.1342	1.80822	0.61845	5.44635	8.80645	M	72	NA	NA
Pt1057	Hepatobiliary	No	1	27.2548	8.25205	0.73986	1.01992	1.37853	M	47	Normal	22.27
Pt1058	Melanoma	Yes	1	11.5068	2.69589	1.63116	5.62632	3.44928	M	58	NA	NA
Pt1059	Gastric	Yes	1	1.54521	0.690411	0.74919	12.2368	16.3333	M	31	Overweight	26.01
Pt1060	Urothelial	No	0	13.5781	5.85205	1.40165	2.74995	1.96194	F	54	NA	NA
Pt1061	Melanoma	Yes	0	11.0466	9.73151	2.05015	3.8383	1.8722	F	49	Normal	22.68
Pt1062	Gastric	Yes	0	22.8164	13.7425	0.996	6.6234	6.65	M	64	Normal	20.98
Pt1063	Melanoma	Yes	0	32.7781	9.66575	1.81806	2.37855	1.30829	F	59	Normal	21.09
Pt1064	Urothelial	No	0	35.0795	33.2055	1.32	1.59808	1.21067	F	77	NA	NA
Pt1065	Gastric	No	1	8.31781	4.10959	1.2984	3.48945	2.6875	M	64	Overweight	26.58
Pt1066	Hepatobiliary	No	1	4.07671	2.69589	1.45935	4.11723	2.82128	M	84	NA	NA
Pt1067	Sarcoma	No	1	18.937	1.38082	0.97848	3.15288	3.22222	M	62	Overweight	29.51
Pt1068	Sarcoma	No	1	1.31507	0.789041	0.82128	1.84788	2.25	F	57	NA	NA
Pt1069	Hepatobiliary	Yes	1	5.3589	4.14247	0.5103	1.54062	3.01905	M	48	Normal	20.29
Pt1070	Sarcoma	No	0	26.0055	23.2438	1.122	3.8148	3.4	F	77	NA	NA
Pt1071	Urothelial	Yes	1	26.8274	1.38082	1.06166	3.44309	3.24312	M	63	NA	NA
Pt1072	Hepatobiliary	No	1	3.41918	1.4137	1.91052	1.23192	0.644809	F	75	Normal	21.34
Pt1073	Gastric	Yes	0	30.8055	23.6384	2.10366	4.79544	2.27957	M	53	NA	NA
Pt1074	Urothelial	No	0	37.7753	20.9096	1.42676	4.55621	3.1934	M	64	NA	NA
Pt1075	Gastric	Yes	0	32.5151	23.5068	2.01096	2.61212	1.29894	M	47	Normal	20.86
Pt1076	Hepatobiliary	Yes	1	6.57534	1.70959	1.0914	8.4354	7.72897	M	59	Normal	21.86
Pt1077	Gastric	Yes	1	13.5123	3.45205	0.8536	13.2696	15.5455	F	35	NA	NA
Pt1078	Gastric	Yes	1	21.2055	11.2767	1.52191	3.12526	2.05351	F	63	NA	NA
Pt1079	Melanoma	Yes	1	26.4329	2.76164	2.90949	4.9224	1.69184	M	68	NA	NA
Pt1080	Sarcoma	No	1	15.3863	2.20274	1.65	2.7445	1.66333	M	25	Normal	23.16
Pt1081	Hepatobiliary	Yes	1	7.46301	5.39178	1.45024	4.4704	3.08252	M	66	Underweight	16.61
Pt1082	Melanoma	Yes	1	15.4192	12.4603	1.84647	7.34552	3.97814	M	77	Normal	21.66
Pt1083	Hepatobiliary	Yes	1	12.3288	9.33699	2.17916	3.59216	1.64841	F	72	NA	NA
Pt1084	Gastric	Yes	1	5.19452	2.99178	0.8892	1.13126	1.27222	F	51	Underweight	17.93
Pt1085	Gastric	Yes	1	20.811	6.80548	1.4895	2.52	1.69184	M	59	Underweight	17.21
Pt1086	Gastric	Yes	1	16.1425	6.67397	2.25235	2.4503	1.08789	F	52	NA	NA
Pt1087	Urothelial	No	1	16.011	2.8274	1.5207	2.86935	1.88686	M	61	Normal	23.93
Pt1088	Urothelial	No	1	31.7589	21.5014	1.3978	2.77632	1.98621	M	56	Overweight	28.64
Pt1089	Sarcoma	No	1	1.47945	0.526027	0.3003	2.2386	7.45455	F	35	Overweight	29.4
Pt1090	Urothelial	Yes	0	74.2356	2.07123	0.89999	3.91859	4.35404	M	56	Normal	24.34
Pt1091	Hepatobiliary	No	1	7.43014	3.8137	1.30946	2.53038	1.93238	M	54	Overweight	25.08
Pt1092	Colorectal	No	0	54.9041	52.4055	1.45971	1.9404	1.32931	F	45	NA	NA
Pt1093	Kidney	Yes	0	25.611	23.0466	2.01845	2.91984	1.44658	M	40	Normal	23.22
Pt1094	Gastric	Yes	0	56.4164	25.3151	1.44054	2.7666	1.92053	M	56	Normal	24.23
Pt1095	Urothelial	No	1	20.6466	3.45205	1.80895	3.64815	2.01672	M	78	NA	NA
Pt1096	Gastric	No	1	3.64932	0.690411	0.81844	1.98132	2.42085	F	49	Normal	23.84
Pt1097	Urothelial	Yes	0	85.3151	4.3726	1.3515	3.3201	2.4566	F	68	NA	NA
Pt1098	Gastric	Yes	1	1.01918	0.460274	1.96448	14.3126	7.28571	M	61	Normal	21.03
Pt1099	Gastric	No	1	4.63562	3.02466	2.0382	2.5026	1.22785	F	50	NA	NA
Pt1100	Hepatobiliary	Yes	0	10.8493	2.99178	1.8693	3.0132	1.61194	M	40	Normal	22.53
Pt1101	Melanoma	Yes	0	90.674	26.4	1.49184	2.56704	1.72072	F	65	NA	NA
Pt1102	Gastric	No	1	6.11507	1.34795	0.85204	2.98928	3.50838	M	57	NA	NA
Pt1103	Urothelial	No	1	6.14795	2.76164	1.35024	3.92268	2.90517	M	57	Overweight	26.46
Pt1104	Hepatobiliary	Yes	1	13.2164	2.63014	1.78284	4.49648	2.52209	M	70	Normal	24.38
Pt1105	Hepatobiliary	No	1	5.68767	3.68219	1.75182	3.51568	2.00687	F	67	Normal	22.08
Pt1106	Hepatobiliary	Yes	1	6.67397	0.723288	1.9684	4.1629	2.11486	M	58	Normal	22.98
Pt1107	Hepatobiliary	Yes	1	8.28493	5.52329	0.99072	3.52944	3.5625	F	58	Normal	22.63
Pt1108	Melanoma	No	0	19.3315	15.8466	1.48234	3.41912	2.30657	F	72	Normal	20.11
Pt1109	Urothelial	Yes	0	14.3671	1.38082	0.6206	1.8502	2.98131	M	76	Normal	20.43
Pt1110	Hepatobiliary	Yes	1	4.96438	2.23562	0.91945	3.36966	3.66486	M	72	Normal	22.19
Pt1111	Gastric	Yes	0	15.3863	8.44932	2.90191	3.60778	1.24324	M	57	Normal	20.83
Pt1112	Gastric	Yes	1	5.88493	3.68219	1.26024	5.04096	4	M	75	Normal	18.97
Pt1113	Kidney	Yes	1	3.94521	2.86027	1.45824	5.22288	3.58163	M	58	NA	NA
Pt1114	Gastric	Yes	0	12.9863	11.4082	1.87922	1.90087	1.01152	F	50	Normal	22.97
Pt1115	Kidney	Yes	0	11.0466	9.20548	1.69176	3.89232	2.30075	F	76	Normal	23.29
Pt1116	Gastric	No	1	2.69589	0.920548	0.90125	5.76079	6.392	M	42	Normal	21.51
Pt1117	Hepatobiliary	No	1	16.8329	5.29315	1.62032	4.25744	2.62753	M	72	Overweight	28.56
Pt1118	Hepatobiliary	Yes	0	50.3342	29.1288	0.91608	8.27595	9.03409	M	52	Normal	24.73
Pt1119	Gastric	Yes	0	40.9315	8.48219	1.62735	3.37461	2.07368	M	61	Normal	24.35
Pt1120	Hepatobiliary	Yes	1	4.89863	1.4137	0.56848	1.85079	3.25568	M	75	Overweight	27.5
Pt1121	Gastric	Yes	1	22.2247	7.2	1.7813	2.0022	1.12401	M	60	Normal	21.81
Pt1122	Hepatobiliary	No	1	2.79452	0.986301	0.61812	4.8654	7.87129	M	71	Normal	21.14
Pt1123	Melanoma	Yes	1	19.9233	1.61096	2.66832	3.0084	1.12745	M	59	Normal	21.77
Pt1124	Urothelial	No	1	8.77808	0.723288	2.23215	3.6879	1.65217	M	67	Overweight	28.37
Pt1125	Gastric	No	1	4.89863	3.22192	1.5198	1.649	1.08501	M	49	NA	NA
Pt1126	Kidney	No	1	1.34795	0.690411	2.0567	12.9996	6.32061	M	70	Normal	21.25
Pt1127	Hepatobiliary	Yes	1	9.73151	5.95068	1.45792	3.45984	2.37313	M	69	Normal	20.33
Pt1128	Urothelial	Yes	0	39.4521	12.0329	1.01871	1.36026	1.33528	F	63	Overweight	26.64
Pt1129	Urothelial	No	0	26.4986	1.38082	1.71781	3.72091	2.16608	M	53	Overweight	27.07
Pt1130	Gastric	No	1	1.8411	0.690411	1.5903	3.13038	1.96842	F	58	NA	NA
Pt1131	Sarcoma	No	0	52.1753	51.4849	0.64938	1.08072	1.66423	M	49	Normal	23.97
Pt1132	Gastric	No	1	7.39726	1.8411	2.49648	3.94533	1.58036	M	69	Normal	24.15
Pt1133	Urothelial	Yes	1	10.5205	2.07123	2.64264	4.68391	1.77244	M	58	Normal	22.98
Pt1134	Hepatobiliary	No	1	1.61096	0.460274	1.55107	11.2417	7.24771	M	68	Normal	18.85
Pt1135	Hepatobiliary	Yes	0	5.65479	3.97808	1.91576	8.6458	4.51299	M	67	Overweight	27.36
Pt1136	Gastric	Yes	0	15.6493	13.3479	1.21212	2.62548	2.16602	F	60	NA	NA
Pt1137	Hepatobiliary	Yes	0	14.0055	9.63288	1.45348	5.91948	4.07263	M	67	Normal	24.54
Pt1138	Melanoma	Yes	1	2.4	2.07123	2.8329	6.4113	2.26316	M	76	NA	NA
Pt1139	Hepatobiliary	Yes	1	6.24658	4.60274	1.50416	7.13048	4.74051	F	70	NA	NA
Pt1140	Kidney	Yes	1	2.72877	1.38082	1.37088	2.8798	2.10069	M	81	Overweight	27.39
Pt1141	Gastric	Yes	1	17.1945	7.82466	1.28016	7.68096	6	M	72	Overweight	25.15
Pt1142	Gastric	Yes	0	20.6795	3.68219	2.5109	8.1515	3.24645	F	49	Underweight	17.54
Pt1143	Hepatobiliary	Yes	1	5.12877	0.690411	0.54945	2.38095	4.33333	M	55	Obese	30.56
Pt1144	Melanoma	Yes	1	12.4274	1.4137	2.64153	2.42952	0.91974	M	61	Overweight	27.15
Pt1145	Gastric	No	1	8.31781	0.789041	2.71679	6.43559	2.36882	M	62	Overweight	28.25
Pt1146	Gastric	No	1	3.35342	1.61096	1.463	4.2028	2.87273	M	54	NA	NA
Pt1147	Hepatobiliary	Yes	1	5.72055	2.43288	0.16042	5.60236	34.9231	M	60	Overweight	26.59
Pt1148	Urothelial	Yes	0	62.8603	4.14247	2.3698	4.9856	2.10381	M	68	Overweight	26.77
Pt1149	Sarcoma	No	1	11.8685	0.756164	1.10925	2.5925	2.33716	F	66	Overweight	29.46
Pt1150	Melanoma	Yes	0	13.0849	10.3562	1.4516	2.05134	1.41316	F	58	Normal	22.3
Pt1151	Melanoma	Yes	0	22.2575	19.7918	3.04707	2.04941	0.672584	F	68	Normal	18.64
Pt1152	Kidney	Yes	0	33.5014	30.937	1.59258	4.00026	2.51181	M	38	Overweight	27.76
Pt1153	Hepatobiliary	Yes	0	11.4082	5.29315	1.37883	5.64775	4.09605	F	54	Normal	19.12
Pt1154	Kidney	Yes	1	21.3699	3.68219	1.77936	2.64	1.48368	M	44	Overweight	26.74
Pt1155	Gastric	Yes	1	15.0904	4.76712	1.78755	4.206	2.35294	M	63	Normal	22.75
Pt1156	Colorectal	No	1	12.7233	6.90411	3.87595	3.84111	0.991011	F	71	NA	NA
Pt1157	Gastric	No	1	3.28767	0.723288	1.11792	3.77572	3.37745	M	59	Normal	20.74
Pt1158	Urothelial	No	0	16.9644	3.68219	2.31166	2.18091	0.943439	F	58	Normal	23.31
Pt1159	Hepatobiliary	No	1	5.06301	2.03836	0.3913	3.4615	8.84615	F	55	Normal	20.13
Pt1160	Hepatobiliary	Yes	0	13.0192	8.87671	0.5901	4.05764	6.87619	M	66	Normal	23.92
Pt1161	Urothelial	No	1	2.00548	1.01918	1.39242	7.28498	5.23188	M	63	Normal	22.61
Pt1162	Gastric	No	1	1.80822	1.54521	1.12212	8.46785	7.5463	F	45	Underweight	16.78
Pt1163	Sarcoma	No	0	63.189	30.1808	0.94047	5.08921	5.41135	M	59	Overweight	28.6
Pt1164	Gastric	No	1	7.56164	2.10411	1.44055	3.8006	2.6383	M	35	Normal	21.27
Pt1165	Gastric	Yes	0	16.2411	14.8603	1.0108	3.83572	3.79474	M	75	Normal	22.47
Pt1166	Colorectal	No	0	91.3973	89.1945	0.47208	9.82376	20.8095	M	19	NA	NA
Pt1167	Urothelial	No	1	22.5534	1.31507	1.45254	3.58068	2.46512	M	72	NA	NA
Pt1168	Melanoma	Yes	0	13.5781	0.657534	1.52193	3.01248	1.97938	F	60	NA	NA
Pt1169	Kidney	Yes	0	20.8767	6.83836	1.6596	2.34649	1.41389	M	38	Normal	21.13
Pt1170	Hepatobiliary	Yes	1	11.0795	9.50137	1.1095	4.39362	3.96	F	54	Overweight	25.76
Pt1171	Gastric	Yes	0	29.5562	26.7288	1.51335	6.85875	4.53216	M	60	NA	NA
Pt1172	Gastric	Yes	1	6.57534	0.986301	1.01787	7.01505	6.89189	M	50	NA	NA
Pt1173	Urothelial	No	1	5.26027	1.38082	1.81152	2.33376	1.28829	F	76	Normal	18.91
Pt1174	Sarcoma	No	0	13.9397	6.70685	1.54768	3.08398	1.99265	F	50	Underweight	18.39
Pt1175	Gastric	Yes	0	33.1397	23.7041	1.09068	5.35824	4.91275	F	61	Normal	23.64
Pt1176	Gastric	Yes	0	35.1123	23.3753	2.32056	2.85968	1.23232	M	54	Normal	22.82
Pt1177	Hepatobiliary	Yes	1	3.8137	0.789041	1.58418	10.8185	6.82906	M	36	Normal	21.32
Pt1178	Hepatobiliary	No	1	4.47123	1.4137	1.3871	4.5474	3.27835	F	47	Overweight	27.16
Pt1179	Gastric	No	1	2.63014	1.31507	1.73922	5.89785	3.39109	M	60	Normal	24.05
Pt1180	Gastric	Yes	1	17.3589	13.0849	2.65031	3.21271	1.2122	F	39	Normal	21.16
Pt1181	Gastric	No	1	4.43836	2.07123	2.20269	3.1467	1.42857	M	42	Normal	19.23
Pt1182	Hepatobiliary	No	0	11.8685	4.76712	0.932	2.556	2.74249	F	62	Overweight	29.89
Pt1183	Gastric	Yes	1	14.3342	0.887671	1.1788	2.5681	2.17857	M	59	NA	NA
Pt1184	Kidney	Yes	1	14.9589	3.94521	1.79088	2.76094	1.54167	M	56	NA	NA
Pt1185	Sarcoma	No	1	2.56438	0.789041	0.88892	4.88906	5.5	M	26	Normal	20.83
Pt1186	Kidney	No	1	3.58356	2.76164	1.81594	13.6779	7.53211	M	53	NA	NA
Pt1187	Hepatobiliary	Yes	1	7.36438	5.52329	0.76239	4.56252	5.9845	M	77	NA	NA
Pt1188	Hepatobiliary	Yes	0	17.1288	3.41918	1.62132	2.44572	1.50847	M	53	NA	NA
Pt1189	Gastric	No	1	1.67671	1.08493	0.59052	2.91669	4.93919	M	53	NA	NA
Pt1190	Hepatobiliary	Yes	0	14.2027	11.211	1.99985	7.95616	3.97838	M	68	Normal	22.11
Pt1191	Gastric	No	0	49.6438	24.1644	1.55142	2.46636	1.58974	M	63	Normal	20.61
Pt1192	Hepatobiliary	No	1	9.99452	4.8	0.6489	2.06412	3.18095	F	54	Underweight	15.6
Pt1193	Hepatobiliary	Yes	0	27.189	19.5945	0.54096	2.77104	5.12245	M	56	Normal	20.22
Pt1194	Gastric	No	1	8.74521	4.50411	2.05413	5.90226	2.87336	M	61	NA	NA
Pt1195	Hepatobiliary	No	1	2.26849	1.28219	1.42002	2.26044	1.59184	M	75	Normal	24.94
Pt1196	Gastric	Yes	1	17.6548	4.96438	1.99056	4.8256	2.42424	M	45	NA	NA
Pt1197	Kidney	Yes	0	23.3425	7.43014	1.73046	3.08847	1.78477	M	74	Normal	22.79
Pt1198	Gastric	Yes	1	13.6438	6.67397	2.15082	3.11243	1.44709	M	62	NA	NA
Pt1199	Hepatobiliary	Yes	0	13.6767	11.8356	1.42968	2.23776	1.56522	M	57	Normal	22.36
Pt1200	Urothelial	No	0	14.1041	4.60274	1.5105	2.4486	1.62105	M	75	Normal	19.57
Pt1201	Kidney	No	0	42.6082	40.3726	1.74369	4.734	2.71493	M	59	Overweight	25.47
Pt1202	Hepatobiliary	No	1	5.26027	2.03836	1.60008	4.62324	2.88938	M	47	NA	NA
Pt1203	Urothelial	No	1	39.9123	2.8274	2.21946	2.38618	1.07512	M	53	Normal	22.18
Pt1204	Gastric	Yes	1	11.8356	6.80548	1.4304	7.2384	5.0604	F	51	Normal	19.68
Pt1205	Hepatobiliary	No	1	6.18082	1.9726	1.4482	7.77572	5.36923	F	59	Normal	21.11
Pt1206	Urothelial	Yes	1	34.6192	1.4137	0.74184	9.8912	13.3333	M	66	Normal	24.02
Pt1207	Sarcoma	No	0	91.6274	87.9781	1.4872	4.44132	2.98636	F	55	Normal	21.74
Pt1208	Melanoma	No	1	1.08493	0.690411	1.3532	5.7312	4.23529	F	36	Normal	24.76
Pt1209	Melanoma	Yes	1	77.7205	25.9068	1.19075	2.50707	2.10545	M	46	Obese	31.73
Pt1210	Urothelial	No	1	3.64932	0.657534	1.00093	3.77146	3.76796	M	66	NA	NA
Pt1211	Gastric	No	1	9.6	0.690411	2.05686	4.06458	1.97611	M	77	Normal	19.55
Pt1212	Urothelial	No	1	2.46575	1.38082	0.7182	2.1945	3.05556	F	69	Obese	34.76
Pt1213	Kidney	No	0	70.2247	42.1479	1.98018	3.27714	1.65497	F	64	Normal	19.56
Pt1214	Sarcoma	No	1	1.93973	0.690411	1.44581	6.23561	4.31288	M	50	Normal	22.69
Pt1215	Gastric	Yes	0	16.274	5.52329	1.81989	5.53446	3.0411	M	72	Normal	22.81
Pt1216	Hepatobiliary	Yes	0	12.0329	5.52329	1.3706	2.5899	1.88961	M	69	Obese	31.08
Pt1217	Gastric	Yes	1	10.5205	4.83288	1.70016	3.3396	1.96429	F	59	Overweight	26.73
Pt1218	Melanoma	Yes	0	3.51781	3.51781	1.49694	9.86508	6.59016	F	70	NA	NA
Pt1219	Gastric	Yes	1	2.16986	1.8411	1.44594	6.02475	4.16667	M	75	Normal	23.61
Pt1220	Hepatobiliary	Yes	0	11.9671	10.1589	2.6325	3.38	1.28395	M	76	Overweight	25.92
Pt1221	Hepatobiliary	Yes	0	20.9096	8.71233	1.04784	2.714	2.59009	M	44	Overweight	27.49
Pt1222	Hepatobiliary	Yes	1	11.9342	6.44384	1.2324	5.5932	4.53846	M	51	NA	NA
Pt1223	Hepatobiliary	Yes	0	28.2411	19.6932	1.0199	1.7608	1.72644	F	67	NA	NA
Pt1224	Kidney	Yes	1	40.8	6.08219	2.41878	5.1831	2.14286	M	47	Obese	30.84
Pt1225	Gastric	Yes	1	11.8356	5.65479	1.15182	5.38002	4.67089	F	44	NA	NA
Pt1226	Gastric	Yes	1	17.8521	3.71507	1.50014	4.89999	3.26636	F	74	Normal	18.83
Pt1227	Gastric	Yes	0	2.99178	2.07123	1.66002	1.54253	0.929224	M	51	NA	NA
Pt1228	Gastric	No	1	1.44658	0.493151	1.1377	5.4316	4.77419	F	48	Normal	22.21
Pt1229	Gastric	No	1	1.51233	0.690411	1.15872	2.15016	1.85563	M	75	Normal	19.59
Pt1230	Sarcoma	No	0	23.6055	8.38356	2.07767	2.17147	1.04515	F	49	Underweight	17.31
Pt1231	Melanoma	Yes	1	5.98356	0.690411	1.65243	4.36188	2.63968	F	49	NA	NA
Pt1232	Melanoma	Yes	1	15.7479	9.69863	1.12008	2.11092	1.88462	F	64	Normal	24.65
Pt1233	Hepatobiliary	No	1	4.83288	2.92603	1.69793	2.52044	1.48442	M	62	Normal	21.72
Pt1234	Hepatobiliary	No	1	9.66575	3.35342	0.8308	2.0301	2.44355	M	56	NA	NA
Pt1235	Gastric	No	1	13.2493	10.6521	0.92964	1.29032	1.38798	F	69	Underweight	18.11
Pt1236	Urothelial	No	0	33.863	9.66575	0.819	1.8585	2.26923	M	77	Overweight	25.51
Pt1237	Gastric	No	1	2.72877	1.38082	1.7748	7.2964	4.11111	M	56	NA	NA
Pt1238	Sarcoma	No	1	38.6959	4.43836	1.90865	3.64908	1.91186	M	39	Normal	22.86
Pt1239	Melanoma	No	1	11.7699	1.38082	0.82993	3.91014	4.71141	F	82	NA	NA
Pt1240	Gastric	No	1	6.11507	4.60274	2.2516	1.44622	0.642308	M	70	NA	NA
Pt1241	Sarcoma	No	1	3.45205	2.20274	3.028	9.841	3.25	M	46	Normal	23.93
Pt1242	Gastric	No	0	91.8904	16.9973	1.6324	3.1482	1.92857	F	64	Normal	20.3
Pt1243	Gastric	Yes	0	12.1644	9.23836	1.67	1.02872	0.616	F	61	Normal	21.77
Pt1244	Sarcoma	No	1	10.8822	4.56986	0.70941	1.02986	1.45171	F	38	Underweight	17.92
Pt1245	Hepatobiliary	Yes	0	7.56164	3.87945	1.95915	2.88045	1.47025	M	67	Normal	22.76
Pt1246	Hepatobiliary	Yes	0	18.1479	6.37808	2.54604	9.10599	3.57653	M	52	Normal	23.67
Pt1247	Urothelial	Yes	1	3.58356	1.38082	1.49886	4.92807	3.28788	F	74	NA	NA
Pt1248	Kidney	Yes	1	14.2685	1.38082	0.55428	7.67946	13.8548	M	60	Normal	20.05
Pt1249	Kidney	No	0	34.9808	8.15342	1.8126	3.98136	2.19649	M	52	Overweight	25.1
Pt1250	Urothelial	Yes	0	32.8767	8.28493	2.2019	1.92042	0.872165	F	61	NA	NA
Pt1251	Hepatobiliary	Yes	0	16.8329	14.7288	1.89044	4.29524	2.27208	M	69	NA	NA
Pt1252	Hepatobiliary	Yes	1	5.45753	1.51233	1.8792	3.86208	2.05517	M	53	Normal	22.56
Pt1253	Hepatobiliary	No	1	13.2822	9.83014	0.91	2.16944	2.384	M	71	Normal	21.33
Pt1254	Urothelial	No	1	4.70137	1.28219	0.73038	2.22075	3.04054	F	69	NA	NA
Pt1255	Gastric	No	1	2.66301	1.15068	1.81272	3.17772	1.75301	M	57	NA	NA
Pt1256	Gastric	Yes	1	6.37808	3.68219	1.3392	7.74752	5.78519	M	61	Normal	22.63
Pt1257	Gastric	Yes	1	6.18082	2.79452	0.9378	3.86061	4.11667	F	64	NA	NA
Pt1258	Gastric	Yes	0	46.2247	9.86301	1.65856	3.42224	2.06338	M	62	Normal	22.12
Pt1259	Hepatobiliary	No	1	2.46575	1.24932	0.815	6.2755	7.7	M	54	NA	NA
Pt1260	Kidney	No	0	0.887671	1.4137	0.60786	16.357	26.9091	M	59	NA	NA
Pt1261	Gastric	Yes	1	24.0986	5.03014	2.00232	6.49827	3.24537	M	62	Normal	22.14
Pt1262	Kidney	Yes	0	50.8603	15.0575	2.52765	3.65105	1.44444	M	58	Overweight	25.57
Pt1263	Hepatobiliary	No	1	5.91781	1.44658	2.06712	6.89997	3.33796	F	65	Overweight	29.94
Pt1264	Hepatobiliary	Yes	0	31.2	7.29863	1.7424	2.4192	1.38843	M	66	Overweight	25.72
Pt1265	Hepatobiliary	Yes	1	16.3397	11.2438	2.12952	2.01277	0.945175	M	79	NA	NA
Pt1266	Hepatobiliary	No	1	5.88493	3.22192	0.8103	2.83824	3.5027	M	64	Underweight	18.12
Pt1267	Hepatobiliary	No	1	11.1452	4.76712	0.89964	2.87028	3.19048	M	62	Normal	23.52
Pt1268	Gastric	Yes	1	14.1699	7.7589	1.52277	3.52611	2.31559	M	63	Normal	22.19
Pt1269	Hepatobiliary	Yes	0	13.5781	11.7699	1.73824	4.31165	2.48047	M	76	Normal	22.37
Pt1270	Sarcoma	No	0	9.07397	1.67671	1.8943	7.08867	3.74211	M	21	Normal	21.13
Pt1271	Hepatobiliary	Yes	1	23.2767	6.87123	0.81054	1.2798	1.57895	F	62	NA	NA
Pt1272	Gastric	No	1	8.21918	0.920548	0.9085	4.14	4.55696	M	67	NA	NA
Pt1273	Hepatobiliary	No	0	94.6192	33.5671	2.2005	3.8475	1.74847	M	61	NA	NA
Pt1274	Sarcoma	No	1	43.1342	1.4137	0.67932	1.8513	2.72523	M	39	Normal	23.35
Pt1275	Urothelial	No	1	5.06301	2.20274	1.17936	2.49696	2.11722	F	66	NA	NA
Pt1276	Melanoma	Yes	1	30.9041	28.9644	1.24858	1.94947	1.56135	M	77	NA	NA
Pt1277	Melanoma	Yes	1	24.1644	2.76164	1.36968	2.47157	1.80449	M	79	Normal	22.6
Pt1278	Gastric	No	1	16.6027	12.4274	1.9845	10.503	5.29252	F	57	Underweight	17.07
Pt1279	Hepatobiliary	No	0	13.874	8.67945	1.42695	6.0249	4.22222	F	68	NA	NA
Pt1280	Gastric	Yes	1	30.8712	21.7644	1.22737	6.70197	5.46043	F	46	NA	NA
Pt1281	Sarcoma	No	0	32.8438	3.61644	0.77792	2.77134	3.5625	M	66	Normal	22.42
Pt1282	Gastric	Yes	1	4.99726	3.48493	1.74232	4.68624	2.68966	M	71	Normal	21.47
Pt1283	Hepatobiliary	No	1	26.2685	1.08493	1.3608	10.8346	7.9619	M	58	Normal	24.21
Pt1284	Melanoma	Yes	0	40.3068	23.2767	2.6075	4.97	1.90604	F	78	Overweight	26.5
Pt1285	Hepatobiliary	Yes	0	27.0247	13.611	0.79998	2.6865	3.35821	F	72	Normal	19.14
Pt1286	Gastric	Yes	0	29.1616	17.1616	1.89378	7.1643	3.78307	M	65	Overweight	25.56
Pt1287	Kidney	Yes	1	11.1452	2.26849	1.48336	9.2856	6.25984	M	84	Normal	21.53
Pt1288	Gastric	No	1	0.887671	0.493151	0.5895	2.52306	4.28	M	45	Underweight	16.61
Pt1289	Gastric	No	1	9.96164	8.97534	1.2198	1.64031	1.34474	M	64	Underweight	17.89
Pt1290	Sarcoma	No	1	4.27397	0.690411	1.10143	3.91685	3.55615	F	62	NA	NA
Pt1291	Hepatobiliary	Yes	1	7.49589	2.76164	1.01712	4.19328	4.1227	F	64	Overweight	26.76
Pt1292	Kidney	Yes	1	16.3068	9.73151	0.83904	4.52352	5.3913	F	67	Normal	24.43
Pt1293	Gastric	No	1	10.5205	0.690411	1.91216	3.3448	1.74923	M	55	Normal	21.1
Pt1294	Hepatobiliary	Yes	1	4.20822	2.20274	0.93942	4.55588	4.84967	M	76	Normal	23.11
Pt1295	Urothelial	Yes	1	5.68767	1.54521	1.2195	11.4227	9.36667	F	76	NA	NA
Pt1296	Sarcoma	No	1	6.57534	2.86027	0.49	2.50096	5.104	M	59	Normal	24.02
Pt1297	Melanoma	Yes	0	11.9671	10.3562	1.4508	2.9016	2	F	62	Overweight	25.23
Pt1298	Hepatobiliary	No	1	2.89315	1.38082	1.14807	3.31485	2.88732	M	79	NA	NA
Pt1299	Hepatobiliary	Yes	0	17.1945	4.89863	1.99134	3.73626	1.87625	M	70	Normal	22.06
Pt1300	Urothelial	Yes	1	12.0658	4.99726	3.3669	2.92572	0.868966	M	67	Normal	23.64
Pt1301	Kidney	Yes	0	20.7452	18.4438	2.0007	3.69954	1.84912	M	67	NA	NA
Pt1302	Hepatobiliary	Yes	1	13.7425	4.83288	1.24179	3.50383	2.8216	M	87	Normal	19.5
Pt1303	Hepatobiliary	Yes	0	22.3233	11.1123	1.97288	4.48448	2.27306	F	57	Normal	23.99
Pt1304	Gastric	No	0	30.3781	11.9342	1.48869	2.15172	1.44538	F	57	NA	NA
Pt1305	Melanoma	Yes	1	7.29863	2.89315	0.74022	2.48092	3.3516	F	42	Normal	24.95
Pt1306	Kidney	Yes	0	58.4877	8.97534	1.62975	5.5014	3.37561	M	63	NA	NA
Pt1307	Melanoma	Yes	0	81.4685	0.723288	2.512	3.15884	1.2575	M	57	Overweight	27.28
Pt1308	Gastric	No	1	2.07123	0.493151	1.88916	2.92656	1.54913	F	52	Normal	18.8
Pt1309	Kidney	Yes	1	1.51233	0.624658	0.96021	18.2031	18.9574	F	60	NA	NA
Pt1310	Hepatobiliary	Yes	1	5.32603	3.41918	0.96089	2.17777	2.26641	M	71	Normal	24.82
Pt1311	Hepatobiliary	No	1	3.18904	1.4137	0.75144	2.92092	3.8871	M	73	NA	NA
Pt1312	Hepatobiliary	No	0	81.0411	4.83288	1.44	1.904	1.32222	M	60	NA	NA
Pt1313	Sarcoma	No	1	6.67397	3.32055	1.00815	4.56417	4.52727	F	51	Normal	24.02
Pt1314	Melanoma	Yes	1	44.3507	5.52329	4.4	2.976	0.676364	F	36	NA	NA
Pt1315	Hepatobiliary	No	1	1.34795	0.526027	0.47859	2.48199	5.18605	M	34	Normal	18.57
Pt1316	Melanoma	Yes	1	16.8	0.756164	1.66212	2.70702	1.62865	F	46	Normal	20.75
Pt1317	Gastric	No	1	1.87397	0.624658	1.148	0.3772	0.328571	F	37	NA	NA
Pt1318	Melanoma	Yes	1	17.7534	2.99178	2.4099	2.24924	0.933333	M	70	Overweight	26.96
Pt1319	Urothelial	No	0	19.8247	18.4438	2.31849	4.75416	2.05054	F	71	NA	NA
Pt1320	Gastric	No	1	33.1068	3.91233	1.33056	5.94	4.46429	F	56	Overweight	28.12
Pt1321	Gastric	No	1	4.2411	2.72877	1.46132	1.04687	0.716387	F	56	Normal	22.42
Pt1322	Hepatobiliary	No	1	21.0411	5.29315	1.3696	3.32235	2.42578	M	48	NA	NA
Pt1323	Hepatobiliary	No	0	2.23562	1.38082	1.85091	3.01896	1.63107	M	72	Overweight	27.21
Pt1324	Hepatobiliary	No	1	2.53151	0.887671	1.11111	2.3606	2.12454	F	73	Normal	24.04
Pt1325	Gastric	Yes	0	12.8877	10.5863	2.34955	3.62365	1.54227	M	72	NA	NA
Pt1326	Gastric	Yes	0	17.2603	8.77808	2.1206	1.98691	0.936957	F	56	Overweight	27.99
Pt1327	Hepatobiliary	Yes	1	19.0685	8.90959	2.22372	4.34565	1.95423	M	71	Normal	24.95
Pt1328	Melanoma	Yes	1	4.76712	0.920548	1.66481	11.4158	6.85714	F	64	NA	NA
Pt1329	Melanoma	Yes	1	3.09041	2.33425	1.61184	3.0084	1.86644	M	82	Normal	24.73
Pt1330	Kidney	Yes	0	54.0164	2.36712	2.97305	2.5746	0.865979	M	42	Normal	24.63
Pt1331	Gastric	No	1	20.8438	18.8384	1.9406	3.43674	1.77097	M	69	Normal	24.23
Pt1332	Urothelial	No	1	6.90411	1.38082	1.11878	1.37904	1.23263	M	71	NA	NA
Pt1333	Melanoma	No	1	13.3151	6.57534	2.00838	2.38965	1.18984	F	50	Normal	22.06
Pt1334	Sarcoma	No	0	18.3781	15.6164	2.5272	2.1411	0.847222	F	69	Normal	20.96
Pt1335	Gastric	No	0	62.7616	24.6247	1.50766	4.09934	2.71901	F	70	Normal	23.47
Pt1336	Kidney	Yes	0	27.1233	0.427397	1.40096	5.67548	4.05114	M	68	Obese	33.79
Pt1337	Hepatobiliary	Yes	1	4.83288	3.45205	0.54936	3.8808	7.06422	M	58	Overweight	28.06
Pt1338	Gastric	Yes	1	7.79178	2.76164	1.7574	3.3756	1.92079	F	55	NA	NA
Pt1339	Gastric	No	1	27.4192	4.76712	1.398	0.2563	0.183333	M	61	NA	NA
Pt1340	Urothelial	No	1	4.99726	1.4137	1.6275	2.7825	1.70968	F	64	Normal	22.31
Pt1341	Gastric	Yes	1	5.49041	4.86575	1.5987	0.4818	0.30137	M	52	Normal	19.51
Pt1342	Melanoma	Yes	0	28.3068	10.8164	1.21164	2.55498	2.1087	F	21	NA	NA
Pt1343	Gastric	Yes	1	19.1671	5.12877	1.9095	2.0995	1.0995	M	54	Overweight	27.38
Pt1344	Urothelial	No	1	2.10411	0.690411	1.35954	3.72421	2.73932	M	73	Normal	19.07
Pt1345	Sarcoma	No	1	2.49863	1.4137	0.8208	7.46928	9.1	M	30	NA	NA
Pt1346	Hepatobiliary	No	0	4.43836	2.07123	0.49206	3.01074	6.11864	F	72	NA	NA
Pt1347	Gastric	Yes	0	36.3288	22.5205	2.00028	1.72176	0.860759	F	80	Underweight	17.17
Pt1348	Gastric	Yes	1	3.41918	1.87397	0.8277	7.7562	9.37079	F	55	NA	NA
Pt1349	Hepatobiliary	No	1	45.0411	4.60274	2.13111	5.7005	2.6749	M	71	NA	NA
Pt1350	Gastric	Yes	0	55.3973	11.5068	1.08936	1.34334	1.23315	M	74	Normal	20.78
Pt1351	Kidney	Yes	0	43.5288	9.27123	0.89056	5.83648	6.55372	F	67	NA	NA
Pt1352	Sarcoma	No	1	6.50959	3.22192	1.06917	2.97201	2.77974	M	71	Normal	24.16
Pt1353	Gastric	Yes	0	26.0384	22.5863	1.74088	2.35667	1.35372	M	57	NA	NA
Pt1354	Hepatobiliary	No	1	9.23836	2.36712	2.17168	2.52624	1.16327	M	63	NA	NA
Pt1355	Melanoma	Yes	1	66.411	5.72055	2.29074	1.77828	0.776291	F	56	Overweight	26.29
Pt1356	Gastric	No	1	20.9425	2.26849	2.05145	2.00996	0.979775	F	49	Overweight	26.23
Pt1357	Gastric	No	1	4.07671	2.07123	0.861	2.6609	3.09048	M	51	NA	NA
Pt1358	Urothelial	No	0	36.3288	23.5068	2.5346	1.653	0.652174	M	56	NA	NA
Pt1359	Gastric	No	1	2.89315	0.657534	1.58004	3.65904	2.31579	F	49	NA	NA
Pt1360	Gastric	Yes	0	57.9945	21.8959	1.80808	2.33466	1.29124	M	60	NA	NA
Pt1361	Gastric	No	1	2.53151	1.67671	0.97848	2.9445	3.00926	F	60	NA	NA
Pt1362	Melanoma	Yes	1	30.0493	5.75342	1.03776	4.0044	3.8587	F	70	Overweight	29.69
Pt1363	Kidney	No	0	47.4082	27.8466	2.3484	5.11704	2.17895	M	70	NA	NA
Pt1364	Hepatobiliary	No	1	4.50411	2.07123	1.08851	1.77327	1.62908	M	51	Normal	24.59
Pt1365	Hepatobiliary	No	1	4.10959	1.34795	0.2496	2.4024	9.625	F	59	NA	NA
Pt1366	Hepatobiliary	Yes	1	3.84658	2.92603	0.41067	1.67913	4.08876	M	63	Normal	19.36
Pt1367	Hepatobiliary	Yes	0	29.1288	23.1123	1.54176	2.46594	1.59943	M	63	Normal	24.07
Pt1368	Hepatobiliary	No	0	13.2493	2.69589	1.2989	2.20394	1.69677	F	51	Normal	22.9
Pt1369	Hepatobiliary	Yes	1	3.28767	1.90685	0.9009	5.49549	6.1	M	58	Normal	21.26
Pt1370	Urothelial	Yes	1	6.47671	2.07123	2.1024	2.5056	1.19178	M	74	NA	NA
Pt1371	Melanoma	Yes	1	21.2712	0.821918	1.86	3.4658	1.86333	F	46	NA	NA
Pt1372	Sarcoma	No	0	25.9726	12.9205	0.90119	2.09616	2.32599	M	62	Normal	22.97
Pt1373	Melanoma	No	1	6.73973	2.89315	1.09881	2.39128	2.17625	M	68	Normal	24.65
Pt1374	Gastric	Yes	1	26.9918	12.4274	1.8905	2.33225	1.23367	M	65	Normal	22.76
Pt1375	Kidney	Yes	0	32.0548	22.9479	1.87116	2.6659	1.42473	F	44	Overweight	25.34
Pt1376	Gastric	No	1	1.4137	0.460274	1.52856	1.80972	1.18394	F	57	Normal	20.61
Pt1377	Gastric	No	1	7.36438	6.01644	1.66067	1.11848	0.673511	M	58	NA	NA
Pt1378	Kidney	No	1	30.937	4.01096	1.91923	4.19362	2.18505	M	66	Overweight	28.47
Pt1379	Hepatobiliary	No	1	2.63014	1.47945	0.64077	5.56712	8.68817	M	57	Overweight	26.06
Pt1380	Gastric	Yes	1	15.189	6.90411	2.60958	3.75751	1.43989	M	73	Normal	23.61
Pt1381	Urothelial	No	0	5.42466	5.42466	1.4818	2.2466	1.51613	M	71	Normal	21.9
Pt1382	Hepatobiliary	Yes	1	12.9863	4.47123	2.06856	3.34152	1.61538	F	62	Normal	20.54
Pt1383	Melanoma	Yes	1	21.6329	13.7425	1.5072	3.5796	2.375	M	72	NA	NA
Pt1384	Gastric	No	0	100.57	24.8877	0.95904	2.7864	2.90541	M	56	NA	NA
Pt1385	Gastric	No	1	22.1589	15.4521	1.7907	3.9497	2.20567	F	70	NA	NA
Pt1386	Hepatobiliary	No	1	7.98904	0.690411	2.0026	2.55816	1.27742	M	64	NA	NA
Pt1387	Hepatobiliary	No	1	3.22192	0.887671	1.35137	1.65804	1.22693	M	68	Underweight	18.14
Pt1388	Gastric	No	1	8.1863	5.12877	1.44243	3.06064	2.12186	M	53	Normal	22.3
Pt1389	Urothelial	No	1	3.64932	0.690411	0.56935	8.2797	14.5424	M	67	Underweight	17.4
Pt1390	Hepatobiliary	Yes	1	1.90685	0.986301	1.342	8.906	6.63636	M	65	Overweight	25.37
Pt1391	Hepatobiliary	Yes	0	15.189	7.56164	2.1432	5.96524	2.78333	M	63	Normal	21.94
Pt1392	Gastric	Yes	1	2.23562	2.03836	3.03222	10.6597	3.51546	M	59	NA	NA
Pt1393	Gastric	Yes	0	32.8767	24.789	0.88218	3.46788	3.93103	F	43	NA	NA
Pt1394	Hepatobiliary	Yes	1	7.00274	4.27397	1.9224	7.32648	3.81111	M	63	Normal	21.92
Pt1395	Gastric	Yes	1	7.43014	0.657534	1.05915	1.39071	1.31304	M	64	Normal	20.77
Pt1396	Gastric	Yes	1	3.35342	1.34795	0.39984	1.4112	3.52941	F	63	NA	NA
Pt1397	Hepatobiliary	No	1	3.09041	2.30137	0.8008	5.83128	7.28182	M	60	NA	NA
Pt1398	Sarcoma	No	0	23.2438	11.0466	1.4605	4.0894	2.8	M	76	NA	NA
Pt1399	Melanoma	Yes	1	9.33699	2.13699	1.4288	3.83648	2.68511	M	57	Overweight	28.03
Pt1400	Hepatobiliary	Yes	1	15.0247	7.6274	2.57244	2.65392	1.03167	M	55	Overweight	27.48
Pt1401	Gastric	No	1	20.8438	17.1945	4.07445	29.336	7.2	M	76	Overweight	26.66
Pt1402	Hepatobiliary	No	1	9.20548	0.624658	2.33937	0.90072	0.385027	M	67	Overweight	29.25
Pt1403	Gastric	Yes	1	28.8329	20.7452	1.15128	2.09961	1.82372	M	55	Normal	19.03
Pt1404	Gastric	Yes	1	15.9452	7.16712	1.81002	3.32904	1.83923	F	53	Underweight	18.09
Pt1405	Melanoma	Yes	0	39.7808	1.11781	1.69926	1.63449	0.961883	F	68	NA	NA
Pt1406	Sarcoma	No	1	14.4	4.14247	0.84804	2.76168	3.25654	M	59	NA	NA
Pt1407	Gastric	No	1	6.08219	3.18904	1.56912	1.33056	0.847966	M	46	NA	NA
Pt1408	Hepatobiliary	No	1	1.54521	0.427397	0.47175	3.31925	7.03604	M	51	Normal	22.9
Pt1409	Urothelial	No	1	5.72055	2.76164	1.78068	1.82754	1.02632	F	65	NA	NA
Pt1410	Melanoma	Yes	1	4.01096	1.24932	0.75264	4.53936	6.03125	M	60	Normal	24.16
Pt1411	Melanoma	Yes	0	46.8822	25.0849	2.08854	4.55346	2.18021	F	60	Overweight	25.65
Pt1412	Gastric	No	1	1.15068	0.493151	0.35332	7.44381	21.0682	M	44	NA	NA
Pt1413	Gastric	Yes	1	28.4712	16.6356	1.62153	1.78794	1.10263	F	54	Normal	20.12
Pt1414	Hepatobiliary	Yes	1	25.0521	5.52329	0.89664	12.623	14.0781	M	72	Normal	20.7
Pt1415	Hepatobiliary	No	0	65.1616	17.2274	2.26098	1.91022	0.844864	M	67	Normal	22.93
Pt1416	Hepatobiliary	Yes	0	25.3808	19.2658	1.3984	1.6008	1.14474	M	66	Overweight	25.24
Pt1417	Melanoma	No	0	23.0466	16.5041	1.0528	3.7856	3.59574	M	49	Normal	23.4
Pt1418	Hepatobiliary	Yes	1	12.8219	5.72055	0.507	5.54996	10.9467	M	68	Normal	22.69
Pt1419	Gastric	Yes	0	24.263	13.0849	1.70877	3.4839	2.03883	M	44	NA	NA
Pt1420	Sarcoma	No	1	1.74247	0.657534	1.2093	6.01314	4.97241	F	32	NA	NA
Pt1421	Kidney	Yes	0	22.4877	9.20548	1.35975	10.9298	8.0381	M	58	Normal	23.78
Pt1422	Gastric	Yes	0	11.9342	6.44384	2.0831	8.28736	3.97838	M	68	Normal	19.18
Pt1423	Gastric	Yes	1	17.063	8.28493	1.9376	3.024	1.56069	M	53	Normal	21.8
Pt1424	Hepatobiliary	Yes	0	16.1425	2.89315	1.56055	2.94653	1.88814	F	51	Overweight	27.12
Pt1425	Kidney	Yes	1	62.3014	9.23836	3.23348	3.11346	0.962882	M	58	Overweight	29.36
Pt1426	Kidney	No	1	24.8877	1.11781	1.28344	8.51068	6.63115	M	45	Normal	22.89
Pt1427	Sarcoma	No	1	24.4603	4.56986	0.1704	3.75306	22.025	M	65	NA	NA
Pt1428	Gastric	Yes	0	38.137	8.97534	1.55236	5.62632	3.62437	F	49	Normal	19.59
Pt1429	Urothelial	No	1	2.07123	2.00548	1.25836	2.03036	1.6135	M	73	Normal	22.38
Pt1430	Urothelial	No	0	18.0164	17.1288	1.86735	3.17133	1.69831	M	64	Obese	31.72
Pt1431	Hepatobiliary	No	1	1.54521	0.756164	0.74151	2.00946	2.70996	F	79	Overweight	26.15
Pt1432	Hepatobiliary	Yes	1	14.8932	3.58356	1.3906	2.1677	1.55882	M	65	NA	NA
Pt1433	Gastric	No	1	2.66301	1.38082	1.51528	9.87376	6.51613	F	56	NA	NA
Pt1434	Hepatobiliary	Yes	1	9.53425	5.52329	1.17213	2.56815	2.19101	M	67	Normal	21.49
Pt1435	Hepatobiliary	Yes	1	13.0521	6.50959	1.08864	4.71072	4.32716	F	54	Normal	21.2
Pt1436	Hepatobiliary	Yes	0	28.8329	22.5534	1.55104	3.73552	2.4084	F	54	NA	NA
Pt1437	Gastric	Yes	0	47.7699	11.6712	1.86916	3.06835	1.64157	M	64	NA	NA
Pt1438	Melanoma	Yes	1	15.7151	2.10411	2.18085	1.9809	0.908316	M	71	Overweight	25.57
Pt1439	Melanoma	Yes	1	4.20822	1.38082	1.41906	4.88552	3.44279	M	59	Normal	22.59
Pt1440	Hepatobiliary	Yes	0	16.9973	5.03014	1.55792	2.09292	1.34341	M	66	Normal	22.99
Pt1441	Hepatobiliary	Yes	1	21.1726	7.49589	1.02111	1.64832	1.61424	M	62	Underweight	18.2
Pt1442	Urothelial	Yes	1	5.2274	0.723288	0.58695	4.9407	8.41758	M	61	NA	NA
Pt1443	Melanoma	Yes	1	9.30411	1.38082	2.36941	4.70097	1.98403	F	59	Normal	22.68
Pt1444	Hepatobiliary	Yes	0	25.6767	15.9781	2.5092	3.4612	1.3794	M	51	Overweight	29.84
Pt1445	Hepatobiliary	No	1	1.80822	0.526027	1.06128	4.05216	3.81818	M	49	NA	NA
Pt1446	Hepatobiliary	Yes	1	9.76438	1.31507	1.95254	5.64812	2.8927	M	62	Normal	24.21
Pt1447	Urothelial	No	1	57.6	4.20822	2.2022	1.81016	0.821978	F	81	Normal	24.91
Pt1448	Sarcoma	No	1	2.49863	1.8411	0.44038	1.40967	3.20103	F	55	Normal	23.51
Pt1449	Melanoma	Yes	0	28.1096	12.2301	1.75064	3.318	1.89531	F	74	Overweight	27.87
Pt1450	Sarcoma	No	0	13.1178	11.5068	1.09265	3.42719	3.13659	M	68	Normal	22.84
Pt1451	Gastric	Yes	1	3.41918	2.56438	0.87444	8.80686	10.0714	F	48	NA	NA
Pt1452	Gastric	Yes	1	37.2164	8.58082	0.91872	2.25156	2.45076	M	70	Normal	19.32
Pt1453	Gastric	Yes	1	7.69315	3.32055	2.0492	1.54344	0.753191	M	53	Normal	24.02
Pt1454	Sarcoma	No	1	4.86575	3.45205	0.9891	0.8526	0.861996	F	61	Normal	24.03
Pt1455	Gastric	No	1	16.1753	2.76164	2.03008	5.20208	2.5625	M	73	Normal	18.88
Pt1456	Melanoma	Yes	1	7.2	2.07123	1.7688	4.0937	2.31439	F	78	Normal	22.96
Pt1457	Colorectal	No	1	55.2329	18.0822	1.4278	3.2627	2.28512	M	81	Normal	23.78
Pt1458	Kidney	Yes	1	4.99726	0	1.6569	14.728	8.88889	M	63	Overweight	25.42
Pt1459	Gastric	No	0	11.7041	9.63288	1.7199	4.02246	2.33878	M	67	Normal	24.49
Pt1460	Urothelial	No	1	5.68767	4.17534	1.33902	1.55961	1.16474	F	91	NA	NA
Pt1461	Kidney	Yes	1	29.3918	1.38082	0.12673	6.12973	48.3684	F	52	Normal	20.38
Pt1462	Melanoma	Yes	1	8.51507	4.17534	1.39876	2.92336	2.08997	F	33	Normal	20.52
Pt1463	Hepatobiliary	Yes	1	3.68219	1.18356	1.3179	4.8507	3.68063	M	69	Normal	22.15
Pt1464	Melanoma	No	1	5.68767	2.8274	2.28137	4.7306	2.07358	M	60	Overweight	25.55
Pt1465	Gastric	No	1	6.2137	2.53151	1.528	5.832	3.81675	M	56	NA	NA
Pt1466	Urothelial	Yes	1	6.11507	0.690411	2.84274	13.6749	4.81046	M	83	Normal	21.59
Pt1467	Hepatobiliary	No	1	6.37808	4.20822	0.85075	2.6394	3.10244	F	76	NA	NA
Pt1468	Sarcoma	No	1	2.59726	0.723288	1.5416	15.416	10	F	71	NA	NA
Pt1469	Hepatobiliary	Yes	0	14.8603	1.31507	1.71021	2.90265	1.69725	M	62	Normal	23.21
Pt1470	Hepatobiliary	No	1	9.10685	0.526027	1.6524	2.5245	1.52778	M	61	Normal	21.1
Pt1471	Hepatobiliary	No	1	11.7041	2.26849	3.0225	4.992	1.65161	M	77	Overweight	26.76
Pt1472	Hepatobiliary	Yes	0	25.0521	3.45205	2.6904	1.534	0.570175	M	49	NA	NA
Pt1473	Gastric	Yes	1	14.137	7.33151	1.84884	1.99794	1.08065	F	63	Normal	21.26
Pt1474	Melanoma	Yes	1	10.5534	5.49041	1.78752	3.67232	2.05442	F	64	Overweight	25.46
Pt1475	Hepatobiliary	No	1	6.87123	1.4137	0.69644	6.30581	9.05435	F	62	Normal	22.4
Pt1476	Gastric	Yes	1	4.83288	2.9589	1.3702	1.3498	0.985112	M	62	Overweight	25.53
Pt1477	Hepatobiliary	No	1	4.8	0.821918	1.54546	8.44774	5.46617	F	47	Underweight	16.72
Pt1478	Gastric	Yes	1	12.7562	5.52329	0.84906	3.9783	4.68553	F	45	Normal	19.83
Pt1479	Gastric	Yes	1	14.663	5.98356	1.97882	2.67687	1.35276	M	74	NA	NA
Pt1480	Urothelial	No	0	54.5425	23.7041	2.6901	5.03006	1.86984	M	52	Normal	24.24
Pt1481	Melanoma	Yes	0	50.663	23.737	2.29792	3.75416	1.63372	F	58	NA	NA
Pt1482	Melanoma	Yes	1	24.9534	4.14247	1.208	2.332	1.93046	F	52	NA	NA
Pt1483	Hepatobiliary	Yes	1	9.66575	4.30685	2.5071	6.08475	2.42701	F	52	NA	NA
Pt1484	Gastric	Yes	0	12.263	9.96164	4.84737	6.28848	1.2973	M	82	Overweight	25.73
Pt1485	Sarcoma	No	0	15.9781	9.89589	1.22229	3.31477	2.71193	M	59	NA	NA
Pt1486	Hepatobiliary	Yes	1	18.5753	11.737	2.32232	2.95724	1.2734	M	66	Overweight	25.19
Pt1487	Hepatobiliary	Yes	0	11.3096	7.79178	1.12056	1.98012	1.76708	M	73	Normal	22.11
Pt1488	Hepatobiliary	Yes	1	20.5151	13.8082	3.36279	1.41681	0.42132	M	71	Normal	23.02
Pt1489	Melanoma	Yes	1	3.48493	2.30137	0.33852	5.54001	16.3654	M	66	Overweight	26.03
Pt1490	Gastric	No	0	66.9041	19.1671	1.93294	4.71059	2.43701	M	65	Overweight	27.06
Pt1491	Hepatobiliary	No	1	1.80822	0.591781	1.83207	2.42373	1.32295	F	66	Overweight	28.02
Pt1492	Hepatobiliary	Yes	0	17.326	9.76438	1.57922	3.19778	2.02491	M	64	Overweight	29.48
Pt1493	Urothelial	No	0	18.1808	16.1096	2.10826	5.36426	2.5444	M	89	Normal	21.87
Pt1494	Hepatobiliary	No	0	85.8082	33.1726	0.84845	2.10515	2.48117	M	54	Overweight	25.26
Pt1495	Gastric	Yes	0	32.6795	17.9507	2.42176	3.99168	1.64826	F	56	Normal	22.15
Pt1496	Sarcoma	No	1	24.4932	12.4274	1.39954	3.53742	2.52756	F	66	Normal	24.52
Pt1497	Gastric	Yes	0	11.9342	5.98356	3.56728	5.71387	1.60174	F	79	Underweight	15.96
Pt1498	Gastric	Yes	0	18.5753	14.6959	3.40724	3.77939	1.10922	M	50	NA	NA
Pt1499	Urothelial	Yes	0	15.189	2.79452	3.19308	3.009	0.94235	M	76	NA	NA
Pt1500	Hepatobiliary	Yes	0	9.63288	5.68767	2.72104	5.27936	1.9402	M	74	Overweight	26.02
Pt1501	Melanoma	Yes	1	10.1589	5.75342	3.34686	5.10788	1.52617	F	44	Obese	34.64
Pt1502	Kidney	Yes	0	11.1123	9.66575	1.19829	4.61714	3.85311	M	75	Normal	21.49
Pt1503	Gastric	Yes	1	1.34795	0.690411	2.69178	2.99338	1.11204	M	64	NA	NA
Pt1504	Hepatobiliary	Yes	0	8.74521	7.95616	1.42844	3.30993	2.31716	M	77	Overweight	29.8
Pt1505	Sarcoma	No	0	21.8959	19.8247	0.8245	7.7697	9.42353	M	54	NA	NA
Pt1506	Gastric	Yes	0	33.9616	18.5753	1.73329	5.7486	3.31658	M	68	Normal	24.97
Pt1507	Hepatobiliary	No	1	1.87397	0.723288	1.61824	5.7961	3.58173	M	60	Underweight	14.36
Pt1508	Colorectal	No	1	4.63562	0.558904	2.0625	2.5905	1.256	M	78	Normal	21.65
Pt1509	Melanoma	No	0	130.586	2.20274	2.32232	4.62956	1.99351	M	54	NA	NA
Pt1510	Urothelial	Yes	1	9.23836	6.18082	0.72044	3.09876	4.3012	M	87	NA	NA
Pt1511	Melanoma	No	1	11.5068	0.723288	1.2282	3.3108	2.69565	M	69	Normal	23.94
Pt1512	Hepatobiliary	No	1	20.9096	7.36438	0.7512	2.05015	2.72917	M	72	Normal	22.32
Pt1513	Melanoma	Yes	1	7.52877	1.38082	1.2383	3.9284	3.17241	F	77	Normal	24.14
Pt1514	Gastric	No	1	0.591781	0.427397	0.25434	8.44974	33.2222	M	54	NA	NA
Pt1515	Kidney	No	0	58.9479	1.4137	2.26801	3.9707	1.75074	F	62	Overweight	27.65
Pt1516	Gastric	No	1	2.66301	1.51233	1.36001	1.32317	0.972912	F	60	Normal	20.55
Pt1517	Hepatobiliary	No	0	47.3425	3.68219	0.92016	0.93933	1.02083	F	61	Normal	23.98
Pt1518	Gastric	No	1	4.70137	1.38082	2.13605	14.5754	6.82353	M	55	Normal	19.05
Pt1519	Urothelial	Yes	1	3.02466	1.38082	2.72136	3.55656	1.30691	F	79	Normal	20.65
Pt1520	Sarcoma	No	1	36.789	7.7589	0.60192	2.88684	4.79605	F	50	Normal	19.03
Pt1521	Hepatobiliary	Yes	1	5.68767	1.9726	1.89046	3.93956	2.08392	M	65	Overweight	26.07
Pt1522	Gastric	No	1	19.6932	1.4137	1.11162	3.85629	3.46907	M	61	Overweight	26.64
Pt1523	Hepatobiliary	Yes	0	29.1616	20.3178	0.67135	3.26878	4.86897	M	68	NA	NA
Pt1524	Gastric	Yes	1	7.26575	4.99726	1.4526	3.3588	2.31227	M	63	Normal	20.94
Pt1525	Urothelial	No	0	13.1507	0.690411	1.443	2.9341	2.03333	M	58	Normal	19.73
Pt1526	Gastric	Yes	1	12.9534	0.854795	1.76157	6.05912	3.43961	M	46	Normal	20.35
Pt1527	Hepatobiliary	Yes	0	15.9452	3.58356	1.562	3.487	2.23239	F	43	Normal	18.71
Pt1528	Gastric	Yes	0	19.8247	17.5562	1.6415	2.6215	1.59701	M	66	Underweight	18.2
Pt1529	Hepatobiliary	Yes	0	18.7726	9.76438	1.45035	1.13977	0.785859	M	59	Overweight	25.98
Pt1530	Gastric	Yes	0	20.5151	14.2685	2.58912	3.64008	1.40591	M	48	NA	NA
Pt1531	Gastric	Yes	0	22.8164	18.1808	2.36691	3.36141	1.42017	M	85	Normal	21.7
Pt1532	Hepatobiliary	Yes	1	5.42466	4.56986	1.22268	7.07028	5.78261	M	51	Normal	23.29
Pt1533	Hepatobiliary	No	0	3.41918	1.47945	0.8712	1.188	1.36364	F	60	Normal	24.42
Pt1534	Gastric	Yes	1	22.0932	9.36986	1.11744	4.38912	3.92784	M	58	Normal	21.81
Pt1535	Gastric	Yes	1	3.48493	3.02466	2.15055	3.84183	1.78644	M	63	Normal	20.8
Pt1536	Kidney	No	0	62.5644	1.01918	1.52768	2.93136	1.91883	F	70	NA	NA
Pt1537	Hepatobiliary	No	1	0.821918	0.460274	0.52875	5.4285	10.2667	F	47	Normal	20.13
Pt1538	Urothelial	Yes	0	30.1479	27.6164	1.13828	2.32034	2.03846	F	81	NA	NA
Pt1539	Kidney	Yes	1	2.56438	1.38082	1.70505	10.0914	5.91852	F	83	Normal	21.53
Pt1540	Urothelial	No	1	11.8356	1.38082	3.08907	2.73911	0.88671	M	84	NA	NA
Pt1541	Melanoma	Yes	1	29.1945	2.30137	0.9588	3.2895	3.43085	F	63	NA	NA
Pt1542	Kidney	Yes	0	31.8904	28.9973	1.92148	5.26422	2.73967	M	57	Overweight	26.24
Pt1543	Sarcoma	No	0	35.211	23.7699	1.2006	3.55482	2.96087	F	61	Overweight	25.93
Pt1544	Gastric	No	1	2.33425	2.03836	1.22976	5.26308	4.27976	F	51	NA	NA
Pt1545	Gastric	Yes	0	30.5096	22.5863	1.36052	5.50536	4.04651	M	81	Normal	20.15
Pt1546	Urothelial	Yes	1	2.9589	1.38082	0.79	2.74525	3.475	M	76	Overweight	25.52
Pt1547	Gastric	No	1	2.36712	1.31507	1.29238	4.64246	3.59218	M	62	Underweight	17.27
Pt1548	Sarcoma	No	1	2.92603	1.54521	1.3002	2.0685	1.59091	F	56	Normal	20.25
Pt1549	Gastric	Yes	1	18.8055	13.9397	1.11048	4.89801	4.41071	M	62	Normal	19.57
Pt1550	Melanoma	Yes	0	45.6329	11.1123	2.69966	3.58104	1.32648	F	55	Normal	23.34
Pt1551	Urothelial	No	0	26.4658	1.34795	1.7304	2.55955	1.47917	F	49	Normal	22.38
Pt1552	Gastric	No	1	10.0932	3.32055	2.68812	4.38588	1.63158	M	78	Normal	18.76
Pt1553	Sarcoma	No	1	13.4795	1.4137	1.54105	3.4391	2.23166	M	56	NA	NA
Pt1554	Hepatobiliary	Yes	1	1.87397	1.15068	1.51248	8.6664	5.72993	M	63	Normal	21.9
Pt1555	Urothelial	No	1	10.7178	9.92877	1.67796	10.409	6.20339	M	73	NA	NA
Pt1556	Hepatobiliary	Yes	1	10.9151	9.46849	1.87408	10.8586	5.79412	F	30	NA	NA
Pt1557	Gastric	Yes	1	7.13425	3.68219	1.6588	4.66895	2.81466	F	70	NA	NA
Pt1558	Urothelial	Yes	0	19.6932	18.3123	2.3936	2.3936	1	M	56	Overweight	27.45
Pt1559	Urothelial	Yes	0	29.589	14.5644	1.6104	3.25248	2.01967	M	68	NA	NA
Pt1560	Hepatobiliary	Yes	0	17.5562	9.69863	1.86325	4.60375	2.47082	M	57	Overweight	26.85
Pt1561	Hepatobiliary	No	0	71.4411	12.4274	0.92988	2.35053	2.52778	M	56	Normal	21.89
Pt1562	Urothelial	No	1	10.7178	4.17534	2.01216	4.51584	2.24427	M	71	NA	NA
Pt1563	Melanoma	Yes	1	13.7096	6.24658	1.64802	4.20177	2.54959	M	79	Normal	19.61
Pt1564	Urothelial	No	0	29.4904	23.5068	3.6455	11.2535	3.08696	M	73	Overweight	26.62
Pt1565	Urothelial	No	1	1.31507	0.690411	1.29272	6.09296	4.71329	M	77	Normal	20.01
Pt1566	Melanoma	Yes	1	20.1205	13.1507	1.35991	3.87489	2.84937	M	58	NA	NA
Pt1567	Hepatobiliary	No	1	5.62192	1.61096	1.3524	2.415	1.78571	F	73	NA	NA
Pt1568	Gastric	Yes	1	20.4164	16.1096	1.50784	3.09504	2.05263	M	30	NA	NA
Pt1569	Gastric	Yes	0	30.3452	23.3753	1.6776	4.44564	2.65	M	62	NA	NA
Pt1570	Hepatobiliary	Yes	0	28.6356	5.55616	2.14855	1.91819	0.892784	F	53	Normal	22.25
Pt1571	Gastric	Yes	1	8.90959	1.54521	0.8388	5.47317	6.525	M	56	NA	NA
Pt1572	Hepatobiliary	Yes	1	10.7178	6.90411	1.5625	3.90625	2.5	F	76	Underweight	16.66
Pt1573	Gastric	Yes	1	22.9479	17.6877	0.90132	4.52487	5.02027	M	65	Underweight	16.9
Pt1574	Gastric	Yes	1	9.20548	7.13425	0.88218	3.9672	4.49704	F	69	Normal	23.42
Pt1575	Kidney	Yes	1	14.5644	6.44384	1.36917	2.21741	1.61953	M	59	NA	NA
Pt1576	Gastric	Yes	1	6.47671	5.06301	1.06846	10.4761	9.80488	M	61	Normal	19.44
Pt1577	Gastric	Yes	1	12.1644	3.58356	2.16294	3.31162	1.53107	M	57	Overweight	25.59
Pt1578	Kidney	Yes	0	13.5781	6.54247	1.74846	2.66616	1.52486	M	53	Overweight	25.59
Pt1579	Kidney	Yes	1	7.16712	4.60274	2.23938	3.47072	1.54986	F	59	Overweight	25.11
Pt1580	Gastric	No	1	12.1315	3.48493	1.3601	6.95058	5.11034	M	77	Normal	19.18
Pt1581	Hepatobiliary	No	1	3.25479	0.723288	0.75609	6.38205	8.44086	M	56	Overweight	27.26
Pt1582	Gastric	No	1	5.52329	1.9726	1.068	2.96815	2.77917	M	73	Normal	24.77
Pt1583	Gastric	No	1	9.36986	3.68219	1.86984	1.8963	1.01415	F	69	NA	NA
Pt1584	Hepatobiliary	No	1	1.15068	0.591781	1.0275	5.0827	4.94667	M	38	Normal	21.05
Pt1585	Melanoma	Yes	0	87.9781	27.9123	2.06934	2.77914	1.34301	F	34	NA	NA
Pt1586	Urothelial	No	1	3.78082	2.07123	1.4766	8.1641	5.52899	F	52	Normal	18.84
Pt1587	Gastric	Yes	1	13.3151	5.45753	1.37112	2.0291	1.47989	F	30	Normal	18.51
Pt1588	Hepatobiliary	Yes	0	21.4027	19.3315	1.23264	3.90528	3.16822	M	76	Overweight	27.04
Pt1589	Melanoma	Yes	1	7.92329	2.13699	2.23324	14.2279	6.37097	M	67	Normal	21.38
Pt1590	Gastric	No	1	1.9726	0.591781	0.7182	2.88876	4.02222	F	46	Underweight	15.14
Pt1591	Gastric	Yes	1	2.72877	2.13699	1.0512	4.0004	3.80556	M	63	Normal	19.43
Pt1592	Sarcoma	No	1	2.23562	0.558904	1.24016	4.48884	3.61957	F	42	Obese	33.05
Pt1593	Hepatobiliary	Yes	1	37.2822	8.74521	2.19282	3.41862	1.55901	M	68	NA	NA
Pt1594	Sarcoma	No	0	19.9233	18.0822	1.59885	3.68049	2.30196	F	67	Normal	23.47
Pt1595	Sarcoma	No	1	10.8164	2.4	0.9307	2.6896	2.88987	F	43	Normal	20.61
Pt1596	Melanoma	Yes	1	4.8	2.00548	3.68463	8.89635	2.41445	F	75	NA	NA
Pt1597	Kidney	Yes	1	3.91233	0.460274	1.31098	19.1536	14.6102	F	77	Normal	23.97
Pt1598	Gastric	Yes	1	3.97808	2.99178	1.2685	2.6144	2.06102	M	66	Normal	21.43
Pt1599	Kidney	Yes	1	3.35342	1.67671	0.3395	5.74434	16.92	M	54	NA	NA
Pt1600	Urothelial	Yes	0	83.1123	4.89863	1.48069	3.3217	2.24335	M	67	NA	NA
Pt1601	Gastric	No	1	8.67945	3.3863	0.99724	7.75424	7.7757	F	84	Overweight	26.02
Pt1602	Gastric	No	1	3.55068	1.38082	2.05176	3.51256	1.71197	M	56	Overweight	26.36
Pt1603	Gastric	No	1	8.31781	0.624658	1.81148	4.08836	2.25692	F	53	NA	NA
Pt1604	Gastric	No	1	3.02466	2.16986	0.90211	4.6079	5.10791	F	60	NA	NA
Pt1605	Colorectal	Yes	0	9.13973	6.57534	1.54836	1.97208	1.27366	M	81	NA	NA
Pt1606	Gastric	No	1	2.46575	1.90685	0.34874	2.78005	7.9717	F	46	NA	NA
Pt1607	Hepatobiliary	No	1	8.15342	1.38082	1.66659	5.00738	3.00457	M	64	NA	NA
Pt1608	Kidney	No	1	14.1041	10.7836	1.47798	3.75084	2.53782	M	77	Overweight	25.75
Pt1609	Kidney	Yes	1	9.76438	7.13425	0.66234	9.91186	14.9649	M	42	NA	NA
Pt1610	Kidney	Yes	1	9.79726	0.723288	0.4664	10.1442	21.75	M	65	Normal	21.16
Pt1611	Hepatobiliary	Yes	1	4.07671	2.66301	0.65018	4.23168	6.50847	F	58	Normal	20.87
Pt1612	Gastric	Yes	1	28.0767	2.00548	1.50102	3.36474	2.24164	F	46	NA	NA
Pt1613	Gastric	Yes	0	25.2493	12.789	1.302	5.85125	4.49405	M	69	Normal	21.78
Pt1614	Gastric	Yes	1	12.9205	3.58356	2.08152	4.39668	2.11224	F	45	Underweight	15.86
Pt1615	Hepatobiliary	No	0	65.8192	28.6356	1.472	4.5632	3.1	F	72	Normal	18.55
Pt1616	Urothelial	No	1	6.6411	4.53699	0.81192	2.81928	3.47236	F	36	NA	NA
Pt1617	Hepatobiliary	Yes	0	10.4548	7.92329	1.55	5.30875	3.425	M	75	Normal	23.61
Pt1618	Gastric	Yes	1	13.8082	4.86575	1.66	5.478	3.3	M	54	Normal	24.63
Pt1619	Hepatobiliary	Yes	0	11.9671	1.38082	1.9519	4.84995	2.48473	M	60	NA	NA
Pt1620	Melanoma	Yes	1	14.6301	1.34795	0.5913	4.98663	8.43333	M	61	Normal	24.86
Pt1621	Hepatobiliary	Yes	0	10.4877	8.12055	0.9782	5.7305	5.85821	F	43	Normal	20.7
Pt1622	Hepatobiliary	Yes	1	7.89041	2.16986	0.97831	2.01077	2.05535	M	68	NA	NA
Pt1623	Hepatobiliary	No	1	1.93973	0.460274	0.59943	2.30347	3.84277	M	54	Overweight	27.9
Pt1624	Kidney	Yes	0	5.75342	4.14247	1.33902	1.8963	1.41618	M	74	Normal	20.85
Pt1625	Gastric	No	1	8.21918	1.15068	1.08794	6.48674	5.96241	M	47	Normal	21.57
Pt1626	Gastric	No	1	11.4082	6.01644	1.65077	2.71975	1.64756	F	56	NA	NA
Pt1627	Urothelial	No	0	25.2164	23.6384	1.94889	2.20941	1.13368	M	60	Overweight	29.69
Pt1628	Hepatobiliary	No	1	1.8411	0.460274	2.0524	11.8306	5.76429	M	50	Normal	21.33
Pt1629	Hepatobiliary	No	1	4.53699	3.12329	0.69085	2.12984	3.08293	M	49	Normal	23.21
Pt1630	Sarcoma	No	1	10.8164	1.38082	2.57686	10.0318	3.89305	M	60	Normal	23.59
Pt1631	Hepatobiliary	No	1	11.0795	9.76438	0.3906	1.7388	4.45161	M	62	Normal	22.09
Pt1632	Kidney	Yes	0	23.4082	7.98904	1.57696	3.9116	2.48047	M	54	Normal	24.88
Pt1633	Hepatobiliary	Yes	1	25.0521	7.95616	1.86276	4.70022	2.52326	F	71	NA	NA
Pt1634	Urothelial	No	1	16.6356	6.90411	3.1752	7.1736	2.25926	M	62	NA	NA
Pt1635	Hepatobiliary	Yes	1	4.63562	2.66301	1.22256	3.86578	3.16204	M	63	NA	NA
Pt1636	Urothelial	No	1	5.72055	0.690411	1.16813	4.12074	3.52764	M	61	Normal	23.66
Pt1637	Gastric	Yes	0	11.3096	9.46849	3.18175	5.64883	1.77538	M	73	Normal	23.24
Pt1638	Gastric	Yes	0	14.7945	11.0795	1.46095	2.73988	1.87541	F	59	Obese	32.14
Pt1639	Hepatobiliary	Yes	1	5.12877	2.76164	1.72916	3.93104	2.27338	M	63	Normal	22.51
Pt1640	Gastric	Yes	0	33.6	26.4658	2.09908	1.23772	0.589649	F	56	Normal	19.74
Pt1641	Gastric	Yes	0	7.79178	5.26027	1.90983	4.64035	2.42972	M	72	Normal	23.5
Pt1642	Gastric	Yes	1	3.78082	2.07123	1.0675	6.33668	5.936	M	37	Normal	24.59
Pt1643	Gastric	Yes	1	3.18904	0.460274	1.42839	5.99601	4.19774	M	62	NA	NA
Pt1644	Gastric	Yes	0	25.0849	22.7836	1.96042	9.61115	4.9026	M	60	Normal	22.58
Pt1645	Colorectal	Yes	1	2.9589	1.38082	1.64952	4.4892	2.72152	F	87	NA	NA
Pt1646	Melanoma	Yes	0	37.5452	23.5397	1.35128	3.33564	2.4685	M	60	NA	NA
Pt1647	Kidney	Yes	0	11.7699	9.43562	1.74525	7.26375	4.16201	F	82	Normal	22.39
Pt1648	Gastric	No	1	9.73151	5.06301	0.95188	3.01728	3.16981	M	69	Normal	22.01
Pt1649	Gastric	No	1	16.6027	9.6	3.54688	6.11456	1.72393	M	65	Normal	20.9
Pt1650	Gastric	Yes	1	8.35068	1.38082	1.2126	5.02665	4.14535	M	88	NA	NA
Pt1651	Gastric	No	1	6.2137	1.08493	3.10828	2.7426	0.882353	M	37	NA	NA
Pt1652	Melanoma	Yes	0	13.2164	2.30137	1.42284	7.77552	5.46479	M	53	Obese	50.89
Pt1653	Gastric	No	1	1.28219	0.657534	1.00188	3.80908	3.80193	M	38	NA	NA
Pt1654	Sarcoma	No	1	8.64658	1.51233	1.07744	5.5692	5.16892	F	57	Overweight	25.69
Pt1655	Gastric	No	1	15.4192	13.8411	2.24096	3.129	1.39628	M	63	Overweight	26.43
Pt1656	Hepatobiliary	No	1	12.4274	7.13425	1.5552	7.938	5.10417	M	42	NA	NA
Pt1657	Gastric	No	1	2.13699	1.38082	1.37984	1.848	1.33929	M	82	Normal	19.25
Pt1658	Melanoma	Yes	1	10.8164	2.76164	0.84064	4.28016	5.09155	F	67	NA	NA
Pt1659	Urothelial	No	1	17.4575	4.83288	1.14929	2.31494	2.01423	M	59	NA	NA
Pt1660	Urothelial	No	0	19.9233	19.7918	0.63903	3.76974	5.89916	M	73	Overweight	26.86
Pt1661	Gastric	No	1	10.4877	3.68219	1.66152	4.0572	2.44186	F	79	Underweight	18.49
Pt1662	Hepatobiliary	Yes	1	14.926	6.83836	0.7104	3.4608	4.87162	M	61	Overweight	28.32
Pt1663	Hepatobiliary	Yes	0	15.1562	3.97808	2.11152	3.7184	1.76101	M	61	Normal	24.42
Pt1664	Kidney	Yes	0	22.5534	20.7123	1.62032	3.4112	2.10526	F	52	NA	NA
Pt1665	Urothelial	No	0	20.811	1.8411	3.2893	4.0894	1.24324	M	79	Normal	21.77
Pt1666	Sarcoma	No	0	25.7425	22.9808	2.64147	2.16736	0.820513	F	43	Normal	22.73
Pt1667	Sarcoma	No	0	12.9205	0.756164	0.651	2.55192	3.92	F	72	Normal	24.39
Pt1668	Urothelial	No	0	25.2822	1.38082	2.93216	3.724	1.27005	M	68	Overweight	25.62
Pt1669	Urothelial	Yes	1	7.16712	6.96986	1.37088	3.55776	2.59524	M	62	NA	NA
Pt1670	Hepatobiliary	No	0	23.3753	6.11507	2.30256	2.45713	1.06713	F	58	Obese	30.21
Pt1671	Gastric	No	0	32.9753	19.8575	1.03008	1.628	1.58046	F	46	Normal	21.64
Pt1672	Hepatobiliary	Yes	0	24.8219	5.3589	1.82704	3.34156	1.82895	M	60	Normal	24.79
Pt1673	Hepatobiliary	No	0	70.0274	67.8904	1.60056	2.64888	1.65497	F	63	Normal	23.62
Pt1674	Gastric	No	1	1.54521	1.11781	2.4381	4.2849	1.75748	M	40	NA	NA
Pt1675	Urothelial	No	1	7.2	4.17534	1.88086	3.40232	1.80892	M	63	Normal	24.4
Pt1676	Gastric	Yes	0	48.789	14.4658	1.24046	2.07355	1.6716	M	74	NA	NA
Pt1677	Melanoma	Yes	0	41.8849	23.6712	1.55951	0.75898	0.486679	F	64	NA	NA
Pt1678	Urothelial	No	0	30.6082	20.7452	1.63812	3.18648	1.94521	M	65	NA	NA
Pt1679	Sarcoma	No	1	7.98904	4.27397	1.09288	5.14085	4.70395	M	53	Overweight	27.36
Pt1680	Hepatobiliary	Yes	1	17.1945	13.5781	0.73117	2.58842	3.54011	M	80	NA	NA
Pt1681	Hepatobiliary	No	1	2.66301	1.4137	1.1913	4.26987	3.58421	M	57	NA	NA
Pt1682	Hepatobiliary	No	1	76.011	76.8658	1.66212	2.62656	1.58025	M	69	NA	NA
Pt1683	Kidney	No	1	22.6521	3.84658	1.9398	6.405	3.30189	M	55	NA	NA
Pt1684	Hepatobiliary	No	0	29.4904	20.6466	0.67735	4.74734	7.0087	M	75	NA	NA
Pt1685	Hepatobiliary	No	1	12.8548	5.49041	0.34101	3.43115	10.0617	M	64	NA	NA
Pt1686	Hepatobiliary	Yes	0	13.9726	11.7041	1.76046	1.43838	0.817048	F	67	Normal	22.81
Pt1687	Gastric	No	1	10.5205	2.89315	0.89964	1.79928	2	M	67	NA	NA
Pt1688	Gastric	No	1	30.1479	20.7123	1.4193	3.05274	2.15088	F	78	NA	NA
Pt1689	Sarcoma	No	1	20.0548	7.46301	1.89809	2.68577	1.41499	F	59	Overweight	29.9
Pt1690	Melanoma	Yes	1	27.2548	0.690411	2.01628	4.57832	2.27068	F	80	NA	NA
Pt1691	Hepatobiliary	No	1	11.5397	2.20274	2.08152	1.5281	0.734127	F	68	Underweight	17.9
Pt1692	Hepatobiliary	Yes	1	19.4301	10.2575	1.2079	2.8059	2.32296	M	86	Overweight	27.67
Pt1693	Gastric	Yes	1	8.48219	4.07671	1.3992	3.05184	2.18113	F	77	Normal	18.74
Pt1694	Hepatobiliary	Yes	1	6.04932	5.06301	2.39679	4.87428	2.03367	M	58	NA	NA
Pt1695	Hepatobiliary	Yes	0	30.2795	21.6329	1.88834	2.79832	1.48189	M	64	Overweight	25.49
Pt1696	Gastric	Yes	1	3.22192	2.13699	1.48665	6.85661	4.61212	F	52	Normal	20.57
Pt1697	Hepatobiliary	Yes	0	24.789	21.7973	2.05716	5.79824	2.81857	M	66	Normal	24.17
Pt1698	Gastric	Yes	0	26.0384	4.60274	2.8836	4.28535	1.48611	M	55	Overweight	25.13
Pt1699	Kidney	Yes	0	23.8356	20.0877	1.9992	2.3275	1.16422	F	57	Normal	22.42
Pt1700	Urothelial	No	1	8.08767	3.74795	1.48362	12.2633	8.26582	M	67	Normal	19.85
Pt1701	Sarcoma	No	1	1.34795	0.690411	2.28228	2.717	1.19048	M	30	Obese	30.13
Pt1702	Melanoma	Yes	1	14.3014	1.47945	2.42759	4.44424	1.83072	M	44	Normal	21.26
Pt1703	Urothelial	No	1	16.2411	2.76164	2.648	2.9128	1.1	M	68	NA	NA
Pt1704	Hepatobiliary	Yes	1	4.43836	3.25479	0.40119	2.34805	5.85271	F	70	Normal	24.5
Pt1705	Sarcoma	No	1	9.30411	6.18082	1.2624	2.7352	2.16667	F	54	NA	NA
Pt1706	Colorectal	Yes	0	2.43288	0.690411	0.96996	2.09922	2.16423	F	69	NA	NA
Pt1707	Hepatobiliary	No	1	4.01096	2.76164	2.02686	5.12006	2.5261	M	65	NA	NA
Pt1708	Urothelial	No	1	7.66027	5.75342	1.59185	1.6906	1.06203	F	57	NA	NA
Pt1709	Sarcoma	No	0	17.2274	15.1562	2.57286	4.4388	1.72524	M	31	Obese	35.33
Pt1710	Hepatobiliary	Yes	1	8.41644	3.78082	0.68058	2.39742	3.52261	M	63	Normal	19.6
Pt1711	Urothelial	Yes	0	14.5315	2.99178	1.07365	8.0179	7.46789	M	73	Overweight	25.47
Pt1712	Gastric	No	1	3.05753	1.21644	1.562	8.338	5.33803	M	75	NA	NA
Pt1713	Gastric	Yes	1	14.7945	9.92877	1.1609	2.6179	2.25506	F	33	NA	NA
Pt1714	Gastric	Yes	1	4.20822	2.76164	1.76824	4.4206	2.5	F	65	NA	NA
Pt1715	Kidney	No	1	15.7479	2.10411	1.51805	2.29405	1.51118	M	62	Normal	18.93
Pt1716	Gastric	No	1	3.74795	2.03836	1.91226	2.34087	1.22414	F	58	Underweight	16.53
Pt1717	Gastric	No	1	1.9726	0.756164	1.03059	1.95014	1.89226	F	71	NA	NA
Pt1718	Gastric	Yes	1	2.10411	1.38082	1.2915	3.97208	3.07556	F	79	Normal	22.51
Pt1719	Gastric	Yes	1	19.463	5.98356	2.51229	4.15932	1.65559	M	58	Normal	22.19
Pt1720	Hepatobiliary	Yes	1	3.02466	1.18356	1.03032	3.22218	3.12736	M	57	Normal	19.12
Pt1721	Hepatobiliary	No	1	1.54521	0.690411	0.54	0.516	0.955556	M	73	NA	NA
Pt1722	Melanoma	Yes	1	4.70137	0.854795	2.21275	5.48595	2.47925	F	33	NA	NA
Pt1723	Melanoma	No	1	13.4466	0.789041	2.1816	3.06636	1.40556	M	70	Overweight	27.11
Pt1724	Gastric	No	1	3.41918	0.723288	1.57842	7.65234	4.8481	M	54	NA	NA
Pt1725	Gastric	No	1	4.70137	1.93973	1.33986	2.16186	1.6135	M	61	Normal	19.45
Pt1726	Hepatobiliary	Yes	1	13.1507	9.6	1.21072	5.7528	4.75155	M	72	Normal	22.79
Pt1727	Kidney	No	0	49.7425	23.9671	1.6184	4.76	2.94118	M	64	NA	NA
Pt1728	Kidney	Yes	0	44.2192	7.36438	2.76318	5.71914	2.06977	F	62	Obese	32.38
Pt1729	Hepatobiliary	No	0	19.4301	10.6849	2.4411	6.6332	2.7173	M	52	Overweight	29.42
Pt1730	Sarcoma	No	0	18.7397	6.87123	1.9272	5.36404	2.78333	F	44	NA	NA
Pt1731	Hepatobiliary	Yes	1	4.2411	3.12329	3.1716	20.9854	6.61667	F	73	NA	NA
Pt1732	Gastric	Yes	0	4.83288	4.14247	1.20156	9.87164	8.21569	F	69	Normal	19.97
Pt1733	Gastric	Yes	1	5.03014	0.723288	1.881	5.03272	2.67556	M	47	Normal	20.41
Pt1734	Gastric	Yes	1	13.3151	5.52329	1.14098	4.63443	4.0618	M	64	NA	NA
Pt1735	Gastric	Yes	1	8.51507	2.79452	1.45116	1.4094	0.971223	M	52	Normal	23.55
Pt1736	Kidney	Yes	1	19.8904	12.9205	1.39672	7.65115	5.47794	F	69	NA	NA
Pt1737	Urothelial	No	0	35.211	23.6712	1.96746	4.719	2.39852	M	73	NA	NA
Pt1738	Hepatobiliary	No	1	6.54247	1.8411	0.9492	2.90184	3.05714	M	67	NA	NA
Pt1739	Kidney	Yes	0	13.7425	8.08767	2.23261	2.84358	1.27366	M	67	NA	NA
Pt1740	Hepatobiliary	No	1	7.82466	5.19452	2.33331	5.57067	2.38745	M	78	Normal	20.99
Pt1741	Melanoma	Yes	1	27.9452	3.68219	1.56772	3.15071	2.00974	F	69	NA	NA
Pt1742	Gastric	No	1	4.99726	4.30685	1.11078	2.2066	1.98653	M	63	NA	NA
Pt1743	Hepatobiliary	No	1	9.53425	4.14247	0.60876	2.46708	4.05263	F	63	Overweight	26.72
Pt1744	Kidney	No	0	72.3945	10.4548	1.30784	2.684	2.05224	M	50	Normal	23.53
Pt1745	Gastric	No	1	4.40548	2.76164	1.11672	10.7104	9.59091	M	56	NA	NA
Pt1746	Hepatobiliary	No	1	8.97534	5.09589	0.2299	0.6996	3.04306	M	58	NA	NA
Pt1747	Hepatobiliary	No	1	6.18082	1.38082	1.649	1.68392	1.02118	F	59	Normal	20.89
Pt1748	Hepatobiliary	Yes	1	6.7726	4.43836	2.7619	3.2092	1.16195	M	65	Overweight	25.12
Pt1749	Gastric	Yes	1	6.7726	6.2137	2.12073	3.66612	1.72871	M	60	Normal	19.84
Pt1750	Hepatobiliary	Yes	0	12.5589	9.99452	2.2705	2.151	0.947368	M	59	Normal	23.97
Pt1751	Urothelial	Yes	0	23.474	6.87123	3.24816	3.81096	1.17327	F	71	NA	NA
Pt1752	Colorectal	No	1	5.88493	1.44658	0.9988	3.08266	3.08636	F	54	Normal	19.66
Pt1753	Gastric	Yes	0	25.4466	4.70137	0.92686	6.40376	6.90909	F	65	NA	NA
Pt1754	Hepatobiliary	No	1	6.2137	2.30137	2.01929	3.57994	1.77287	F	72	NA	NA
Pt1755	Hepatobiliary	No	1	1.28219	1.15068	1.25251	4.39921	3.51232	M	50	Normal	21.62
Pt1756	Kidney	Yes	0	60.263	23.0137	0.95631	5.63997	5.89764	M	55	Normal	19.83
Pt1757	Gastric	Yes	1	5.06301	2.10411	1.27236	6.85046	5.38406	M	39	NA	NA
Pt1758	Kidney	Yes	0	15.0575	5.06301	2.09202	2.88898	1.38095	M	82	Normal	24.61
Pt1759	Hepatobiliary	Yes	1	15.6822	13.7753	1.74985	1.5484	0.884876	M	60	Overweight	25.48
Pt1760	Hepatobiliary	Yes	0	14.5315	12.4274	2.0475	3.5154	1.71692	M	71	Overweight	29.63
Pt1761	Hepatobiliary	No	1	1.01918	0.854795	0.80189	7.55038	9.41573	M	76	Normal	23.71
Pt1762	Hepatobiliary	Yes	1	3.32055	1.38082	1.7556	14.6546	8.34737	M	68	Normal	24.19
Pt1763	Hepatobiliary	No	1	9.33699	0.460274	0.94844	1.991	2.09924	M	59	Normal	24.11
Pt1764	Gastric	Yes	1	3.18904	0.690411	2.59074	4.57464	1.76577	F	75	Normal	18.76
Pt1765	Sarcoma	No	1	1.15068	0.690411	1.60095	5.69774	3.55897	M	62	Obese	32.9
Pt1766	Hepatobiliary	No	1	4.73425	2.53151	1.32	2.008	1.52121	F	67	NA	NA
Pt1767	Hepatobiliary	No	1	16.3726	1.15068	1.606	11.315	7.04545	M	38	Normal	24.46
Pt1768	Hepatobiliary	Yes	0	10.9479	6.83836	1.14048	2.68272	2.35227	M	53	Obese	30.15
Pt1769	Sarcoma	No	0	14.4	13.9397	1.439	11.9149	8.28	M	50	Normal	23.75
Pt1770	Kidney	No	0	10.2575	0.756164	1.83732	4.97733	2.70902	M	71	Normal	20.22
Pt1771	Urothelial	No	0	9.79726	8.87671	2.3359	5.87454	2.51489	M	56	Obese	31.47
Pt1772	Melanoma	Yes	0	11.3753	8.6137	2.2878	1.65075	0.721545	M	41	Overweight	28.98
Pt1773	Gastric	Yes	1	4.76712	2.79452	1.87891	3.1217	1.66144	F	76	Normal	20.28
Pt1774	Gastric	Yes	0	23.1781	11.6712	1.96716	3.2592	1.6568	F	62	Underweight	17.15
Pt1775	Hepatobiliary	Yes	0	11.8685	9.10685	1.81233	12.2526	6.76068	M	63	Overweight	25.35
Pt1776	Gastric	Yes	0	11.9014	9.10685	1.589	2.43798	1.53429	M	57	Normal	22.14
Pt1777	Sarcoma	No	0	22.4548	20.8438	2.05534	15.2211	7.40566	M	41	Overweight	29.1
Pt1778	Urothelial	Yes	0	3.35342	2.79452	1.57728	4.60536	2.91981	M	70	NA	NA
Pt1779	Hepatobiliary	No	0	10.7178	5.2274	1.6422	2.53092	1.54118	M	61	Normal	20.74
Pt1780	Hepatobiliary	Yes	1	14.7616	3.48493	1.24089	2.24637	1.81029	M	61	NA	NA
Pt1781	Hepatobiliary	Yes	0	30.8712	28.2082	2.52058	3.43478	1.36269	M	66	Normal	24.33
Pt1782	Gastric	Yes	1	8.08767	6.44384	2.10056	1.83582	0.873967	M	67	Normal	18.97
Pt1783	Gastric	Yes	1	13.8082	11.4411	1.51984	1.70752	1.12349	M	64	Underweight	16.6
Pt1784	Gastric	No	1	15.0247	6.11507	1.10942	2.85974	2.57769	M	53	NA	NA
Pt1785	Kidney	Yes	1	33.7644	3.18904	1.87036	1.8791	1.00467	M	48	Normal	24.73
Pt1786	Gastric	No	1	7.00274	2.53151	1.90124	3.23466	1.70134	M	60	NA	NA
Pt1787	Hepatobiliary	No	1	2.36712	1.38082	1.7172	3.1428	1.83019	M	59	Normal	23.39
Pt1788	Gastric	No	1	1.90685	0.657534	1.76784	2.06016	1.16535	F	78	NA	NA
Pt1789	Hepatobiliary	No	1	2.99178	1.38082	1.51294	3.18734	2.10672	F	70	Normal	23.63
Pt1790	Hepatobiliary	Yes	1	5.03014	3.45205	0.74044	2.74776	3.71098	M	36	Normal	20.76
Pt1791	Hepatobiliary	No	1	2.4	2.07123	0.8319	3.9176	4.70922	M	77	Normal	23.27
Pt1792	Gastric	No	1	83.9014	25.9068	1.5704	2.5116	1.59934	M	47	Normal	21.3
Pt1793	Gastric	No	1	4.50411	1.54521	0.93264	3.8056	4.08046	F	40	Normal	19.12
Pt1794	Gastric	No	1	8.90959	7.85753	0.63063	4.3659	6.92308	M	67	NA	NA
Pt1795	Urothelial	No	0	63.3534	23.5068	1.298	2.86504	2.20727	M	59	Normal	24.12
Pt1796	Hepatobiliary	Yes	1	11.0795	6.6411	1.3875	4.5	3.24324	M	71	Normal	24.61
Pt1797	Gastric	Yes	1	16.6027	8.94247	2.427	4.67602	1.92667	F	53	NA	NA
Pt1798	Melanoma	Yes	1	12.526	2.72877	1.41888	5.2469	3.69792	M	81	NA	NA
Pt1799	Melanoma	Yes	1	37.4795	2.07123	1.69074	3.8178	2.25806	M	65	Overweight	26.81
Pt1800	Gastric	Yes	1	17.7205	4.83288	1.38212	4.04492	2.92661	M	76	Normal	22.19
Pt1801	Hepatobiliary	No	0	23.0137	21.1397	0.68952	2.30854	3.34804	M	62	Normal	23.99
Pt1802	Kidney	No	0	50.4986	2.46575	3.67125	3.564	0.970787	M	50	Overweight	29.63
Pt1803	Hepatobiliary	No	1	8.15342	2.33425	1.04006	2.70066	2.59664	F	54	NA	NA
Pt1804	Urothelial	No	0	11.8356	10.4219	0.85152	7.11374	8.35417	M	79	Normal	21.36
Pt1805	Hepatobiliary	No	1	5.06301	2.33425	1.00254	3.3418	3.33333	M	75	NA	NA
Pt1806	Urothelial	No	0	40.0438	16.7671	1.666	0.918	0.55102	M	76	Overweight	27.46
Pt1807	Urothelial	No	1	1.11781	0.591781	1.0604	23.5939	22.25	M	65	NA	NA
Pt1808	Gastric	No	1	1.64384	0.854795	2.543	21.8698	8.6	F	50	NA	NA
Pt1809	Melanoma	Yes	0	42.5425	23.0466	2.00064	2.52685	1.26302	F	52	Normal	22.4
Pt1810	Gastric	No	1	0.953425	0.460274	0.81972	2.88972	3.52525	F	44	Underweight	15.88
Pt1811	Sarcoma	No	1	38.137	24.4274	2.204	2.494	1.13158	M	79	Normal	19.33
Pt1812	Hepatobiliary	No	1	23.3096	10.3233	1.53225	4.65123	3.03556	F	57	NA	NA
Pt1813	Gastric	Yes	1	11.1452	8.41644	3.7037	3.3572	0.906445	F	64	NA	NA
Pt1814	Kidney	Yes	0	28.3068	0.460274	2.42879	6.87974	2.83258	M	59	Overweight	27.75
Pt1815	Urothelial	No	1	17.8521	12.3616	1.7487	2.5929	1.48276	M	65	Normal	24.24
Pt1816	Hepatobiliary	No	0	9.27123	0.460274	2.18096	3.99728	1.83281	M	56	Underweight	15.17
Pt1817	Kidney	No	0	39.0575	1.61096	1.36965	2.17556	1.58841	F	42	Normal	20.09
Pt1818	Urothelial	No	1	19.9562	11.737	2.54171	1.11714	0.439523	F	58	Normal	22.02
Pt1819	Melanoma	Yes	0	46.0603	11.737	2.77949	3.29097	1.18402	F	57	Normal	23.85
Pt1820	Hepatobiliary	No	1	8.08767	2.30137	3.5616	2.49984	0.701887	M	74	Normal	18.91
Pt1821	Hepatobiliary	No	1	1.77534	0.690411	1.58484	8.78968	5.5461	M	64	Normal	22.28
Pt1822	Hepatobiliary	No	1	2.03836	0.690411	1.45888	5.43696	3.7268	M	71	Normal	21.62
Pt1823	Gastric	Yes	0	84.5589	23.474	1.75175	2.2659	1.29351	M	72	NA	NA
Pt1824	Hepatobiliary	No	1	3.48493	1.54521	1.25252	4.7748	3.81215	M	63	Normal	23.63
Pt1825	Urothelial	No	1	2.00548	1.21644	2.14803	5.03676	2.34483	M	82	Normal	19.85
Pt1826	Gastric	No	1	2.13699	0.789041	0.51204	4.00596	7.82353	M	56	NA	NA
Pt1827	Melanoma	No	1	21.337	15.9123	1.92192	2.3793	1.23798	F	47	NA	NA
Pt1828	Gastric	No	0	111.616	23.7041	1.27125	3.92675	3.08889	F	76	Normal	20.33
Pt1829	Hepatobiliary	No	1	10.5205	1.4137	0.63162	2.64627	4.18966	M	51	Overweight	27.47
Pt1830	Hepatobiliary	No	1	4.01096	0.690411	1.11962	4.52251	4.03933	F	68	Normal	23.19
Pt1831	Melanoma	Yes	1	2.8274	1.38082	1.24899	3.44658	2.75949	M	74	NA	NA
Pt1832	Gastric	No	1	11.3425	2.99178	1.41102	2.10246	1.49003	M	62	Normal	21.89
Pt1833	Gastric	Yes	0	20.4822	5.06301	1.89584	8.68156	4.57927	M	67	Normal	22.36
Pt1834	Gastric	Yes	0	25.0849	23.2438	1.77822	3.58308	2.01498	M	59	NA	NA
Pt1835	Gastric	Yes	1	8.41644	6.04932	1.74294	5.98662	3.43478	F	78	Normal	22.2
Pt1836	Urothelial	No	1	2.26849	0.690411	2.4196	7.0484	2.91304	M	83	Normal	24.55
Pt1837	Gastric	No	1	3.12329	1.67671	3.9237	7.5768	1.93103	M	57	NA	NA
Pt1838	Melanoma	Yes	1	4.47123	1.38082	1.91808	4.04262	2.10764	M	42	Normal	22.5
Pt1839	Gastric	Yes	0	32.1534	2.92603	1.5405	3.6075	2.34177	M	70	Normal	22.37
Pt1840	Gastric	Yes	0	38.0384	35.2767	1.29921	1.58224	1.21785	F	81	Normal	20.17
Pt1841	Hepatobiliary	Yes	1	5.29315	3.35342	2.13	12.8155	6.01667	M	74	NA	NA
Pt1842	Sarcoma	No	0	34.5205	13.611	1.46304	7.35584	5.02778	M	34	NA	NA
Pt1843	Melanoma	Yes	1	31.3973	29.1288	3.14825	8.481	2.69388	M	80	NA	NA
Pt1844	Gastric	No	1	7.95616	1.4137	1.41897	4.72524	3.33005	F	60	Normal	21.98
Pt1845	Sarcoma	No	0	33.9945	32.0877	1.41288	4.76064	3.36946	M	32	Normal	23.6
Pt1846	Gastric	Yes	1	3.55068	1.61096	3.15666	9.02481	2.85897	M	60	Underweight	17.24
Pt1847	Hepatobiliary	No	1	5.62192	0.427397	0.5796	3.3534	5.78571	M	73	Normal	20.45
Pt1848	Melanoma	Yes	0	34.7507	23.5068	1.53008	2.94488	1.92466	M	67	NA	NA
Pt1849	Urothelial	No	0	87.189	17.7205	1.05108	2.89047	2.75	M	65	NA	NA
Pt1850	Urothelial	No	1	16.6685	3.74795	1.96125	2.74575	1.4	M	67	Normal	20.63
Pt1851	Gastric	No	1	1.28219	0.789041	1.06702	14.7662	13.8387	F	53	NA	NA
Pt1852	Urothelial	Yes	1	29.7863	27.0904	1.34064	3.89844	2.90789	M	80	Normal	24.12
Pt1853	Gastric	Yes	1	4.01096	2.26849	0.81087	3.94158	4.86093	M	40	NA	NA
Pt1854	Hepatobiliary	No	1	4.66849	1.01918	0.96346	5.32779	5.52985	F	61	Overweight	25.61
Pt1855	Hepatobiliary	Yes	1	2.79452	2.07123	1.1092	4.0061	3.6117	M	70	Normal	22.24
Pt1856	Gastric	Yes	1	4.33973	0.821918	1.18656	6.22944	5.25	M	61	Normal	18.71
Pt1857	Gastric	Yes	1	17.6877	9.73151	1.78003	1.6809	0.94431	M	56	NA	NA
Pt1858	Urothelial	No	0	9.86301	9.86301	2.45552	7.52152	3.06311	M	65	NA	NA
Pt1859	Gastric	Yes	0	13.3479	10.8164	2.7924	4.329	1.55028	F	66	Normal	24.28
Pt1860	Sarcoma	No	1	19.8904	16.4055	1.36704	4.69208	3.43229	M	54	NA	NA
Pt1861	Hepatobiliary	Yes	1	5.68767	3.22192	0.9417	4.88265	5.18493	M	64	Normal	23.53
Pt1862	Gastric	No	1	2.16986	1.18356	0.75573	7.67859	10.1605	M	62	NA	NA
Pt1863	Gastric	Yes	1	6.70685	4.96438	1.15071	1.6484	1.43251	M	58	NA	NA
Pt1864	Kidney	Yes	0	40.8986	17.1288	1.71226	2.6488	1.54696	F	51	Normal	22.78
Pt1865	Hepatobiliary	No	1	4.30685	1.38082	0.91887	1.88352	2.04982	M	53	Overweight	29.33
Pt1866	Gastric	Yes	1	3.35342	2.66301	0.62795	5.12936	8.16842	F	24	NA	NA
Pt1867	Kidney	No	0	35.0466	1.77534	1.41918	2.20038	1.55046	M	71	Normal	19.92
Pt1868	Gastric	Yes	1	7.33151	6.6411	1.43037	4.50532	3.14976	M	56	Normal	20.49
Pt1869	Hepatobiliary	Yes	0	29.9178	16.9644	1.4694	2.73498	1.86129	M	71	Normal	20.48
Pt1870	Hepatobiliary	Yes	1	20.9425	16.9644	0.83157	3.55117	4.27044	F	56	Normal	21.63
Pt1871	Urothelial	No	1	45.6	22.3562	1.51139	1.20624	0.7981	M	76	NA	NA
Pt1872	Gastric	No	1	1.54521	0.690411	2.84086	3.06422	1.07862	M	53	Underweight	17.53
Pt1873	Urothelial	No	1	10.2247	1.44658	1.68291	3.63285	2.15867	M	57	Normal	23.99
Pt1874	Kidney	No	0	7.03562	0.920548	1.1124	8.6417	7.76852	M	59	Normal	24.98
Pt1875	Hepatobiliary	No	1	2.07123	1.57808	1.1786	5.6374	4.78313	F	59	NA	NA
Pt1876	Urothelial	No	0	11.4082	4.2411	2.20224	1.96912	0.894144	M	60	Overweight	28.58
Pt1877	Kidney	Yes	1	1.61096	0.887671	1.32496	11.6137	8.76531	M	61	NA	NA
Pt1878	Gastric	Yes	0	12.7233	10.6521	1.20139	4.58541	3.81675	F	49	Normal	22.49
Pt1879	Hepatobiliary	No	1	7.23288	2.30137	1.02986	3.029	2.94118	F	55	Normal	19.23
Pt1880	Melanoma	No	1	37.4795	9.66575	1.5781	5.04258	3.19535	M	60	Normal	24.18
Pt1881	Hepatobiliary	No	1	14.5973	3.45205	1.09089	5.46871	5.01307	F	73	NA	NA
Pt1882	Hepatobiliary	No	1	16.9315	2.20274	0.61938	1.72143	2.77928	F	57	Normal	20.43
Pt1883	Sarcoma	No	1	3.22192	2.53151	1.34499	9.8046	7.28972	F	73	Normal	24.15
Pt1884	Hepatobiliary	No	1	19.8904	7.29863	1.10831	3.1311	2.82511	M	58	Normal	23.91
Pt1885	Gastric	Yes	1	19.5945	8.02192	1.84184	4.08296	2.21678	M	45	Normal	22.7
Pt1886	Gastric	No	1	2.86027	2.30137	0.7008	21.7248	31	F	51	NA	NA
Pt1887	Hepatobiliary	Yes	0	27.1562	23.8685	2.47835	3.38142	1.36438	M	66	Overweight	29.26
Pt1888	Hepatobiliary	Yes	0	15.6822	12.9205	1.9482	6.4558	3.31373	F	72	Normal	23.95
Pt1889	Sarcoma	No	0	10.2247	0.887671	0.5608	5.76222	10.275	M	33	Obese	32.8
Pt1890	Melanoma	Yes	0	23.9671	23.9671	1.94133	2.3961	1.23426	F	71	NA	NA
Pt1891	Urothelial	No	1	43.9562	11.7041	1.4416	1.2784	0.886792	F	69	NA	NA
Pt1892	Hepatobiliary	Yes	1	15.7151	9.1726	1.47084	2.69892	1.83495	M	64	Normal	24.57
Pt1893	Hepatobiliary	Yes	0	13.6767	11.6055	1.49112	1.54926	1.03899	M	77	Normal	20.49
Pt1894	Gastric	No	1	25.9397	12.1315	1.88244	2.87469	1.52711	M	71	Overweight	27.22
Pt1895	Urothelial	No	1	24.6575	12.6575	1.74087	0.73863	0.424288	F	67	NA	NA
Pt1896	Hepatobiliary	No	1	2.89315	0.920548	0.1599	0.85116	5.32308	F	37	NA	NA
Pt1897	Gastric	Yes	1	15.4849	8.6137	1.1088	1.85808	1.67576	F	50	Normal	19.29
Pt1898	Kidney	Yes	0	56.0877	3.78082	1.7266	5.9808	3.46392	M	67	Normal	24.77
Pt1899	Hepatobiliary	Yes	1	22.6521	16.011	1.04904	2.36034	2.25	M	62	Normal	20.42
Pt1900	Melanoma	Yes	1	41.6877	0.821918	0.55818	3.30035	5.9127	F	62	NA	NA
Pt1901	Kidney	Yes	0	28.274	9.89589	2.18889	3.25017	1.48485	M	58	Normal	23.38
Pt1902	Hepatobiliary	Yes	0	3.12329	2.89315	1.83076	9.12906	4.98649	M	59	Normal	22.19
Pt1903	Hepatobiliary	No	1	5.68767	2.07123	0.75933	3.03303	3.99435	M	60	NA	NA
Pt1904	Hepatobiliary	No	1	3.55068	1.57808	1.53153	3.89844	2.54545	M	57	Overweight	25.88
Pt1905	Urothelial	No	1	1.93973	1.05205	1.52733	7.90679	5.17687	M	76	NA	NA
Pt1906	Gastric	Yes	1	19.4959	9.23836	1.74812	3.16196	1.80878	M	48	Underweight	17.25
Pt1907	Gastric	Yes	1	18.4438	8.25205	2.17956	1.98768	0.911964	M	62	Underweight	18.1
Pt1908	Gastric	Yes	1	7.10137	2.76164	1.34874	5.70738	4.23164	F	67	NA	NA
Pt1909	Hepatobiliary	No	1	11.8685	4.56986	1.26119	2.01958	1.60133	M	55	Normal	22.88
Pt1910	Gastric	No	1	24.5589	3.45205	1.5776	2.83475	1.79688	F	40	NA	NA
Pt1911	Kidney	No	1	37.0521	1.47945	1.71946	3.11003	1.80872	M	64	Overweight	28
Pt1912	Melanoma	Yes	1	11.9014	3.45205	1.749	5.5014	3.14545	M	64	NA	NA
Pt1913	Hepatobiliary	No	1	7.39726	3.68219	0.6902	1.1781	1.7069	M	37	Normal	24.85
Pt1914	Hepatobiliary	Yes	1	11.3753	2.92603	1.64175	3.86259	2.35273	M	76	Normal	23.95
Pt1915	Gastric	No	0	11.5726	8.81096	1.2285	1.6415	1.33618	F	74	NA	NA
Pt1916	Hepatobiliary	No	1	8.67945	5.06301	0.51152	2.95872	5.78417	M	59	NA	NA
Pt1917	Hepatobiliary	No	1	5.32603	3.22192	1.12038	5.12061	4.57042	M	46	Normal	20.5
Pt1918	Kidney	No	0	23.4411	2.63014	2.58016	4.11213	1.59375	M	53	NA	NA
Pt1919	Gastric	Yes	0	10.8164	8.54795	2.31	3.3132	1.43429	M	63	Overweight	26.67
Pt1920	Hepatobiliary	Yes	1	4.47123	2.16986	1.68904	1.31752	0.780041	M	74	Overweight	27.42
Pt1921	Hepatobiliary	Yes	0	18.9041	7.59452	1.24074	3.62889	2.92478	M	63	NA	NA
Pt1922	Melanoma	No	1	13.0521	0.723288	1.51638	5.30352	3.49749	M	46	Overweight	25.9
Pt1923	Melanoma	Yes	0	60.9863	8.25205	2.91232	2.49888	0.858038	F	35	Overweight	27.14
Pt1924	Melanoma	Yes	1	21.6658	3.87945	0.83104	6.03988	7.26786	M	81	NA	NA
Pt1925	Gastric	No	1	4.93151	2.07123	1.5093	3.37077	2.23333	M	77	NA	NA
Pt1926	Hepatobiliary	Yes	1	12.789	3.41918	0.8076	4.91963	6.09167	M	73	Overweight	28.07
Pt1927	Urothelial	No	1	21.4356	0.690411	1.2019	4.8076	4	M	56	Normal	21.37
Pt1928	Hepatobiliary	No	1	1.57808	0.460274	1.50024	1.4805	0.986842	M	58	NA	NA
Pt1929	Gastric	No	1	2.26849	0.427397	1.56814	2.62006	1.67081	F	61	NA	NA
Pt1930	Melanoma	Yes	1	44.9096	17.2603	1.40298	5.08144	3.62189	F	59	Obese	34.99
Pt1931	Gastric	No	0	95.9671	24.1644	1.27024	2.79733	2.20221	M	69	Normal	20.94
Pt1932	Gastric	No	1	7.16712	3.68219	2.22272	3.95232	1.77815	M	60	NA	NA
Pt1933	Hepatobiliary	No	1	2.92603	0.460274	1.07016	3.89298	3.63776	M	50	NA	NA
Pt1934	Melanoma	No	0	18.1479	9.13973	2.06114	2.3901	1.1596	M	64	NA	NA
Pt1935	Colorectal	No	0	11.9342	4.56986	0.85848	2.3716	2.76256	M	67	Normal	22.33
Pt1936	Gastric	No	1	22.0932	3.58356	1.20813	3.13277	2.59307	M	65	Overweight	26.35
Pt1937	Gastric	Yes	1	26.6301	1.38082	3.02151	2.71469	0.898455	F	76	NA	NA
Pt1938	Hepatobiliary	No	1	13.7425	8.64658	0.96045	1.86698	1.94386	M	63	NA	NA
Pt1939	Hepatobiliary	Yes	1	3.61644	2.8274	0.79152	2.5608	3.23529	M	41	Overweight	25.82
Pt1940	Gastric	No	0	96.3288	23.4411	2.54644	10.6153	4.16867	M	56	Overweight	26.49
Pt1941	Urothelial	No	1	19.6603	1.38082	1.33278	4.41741	3.31443	M	63	Normal	20.77
Pt1942	Urothelial	No	1	10.1589	4.10959	0.58797	3.11082	5.29078	M	73	Normal	21.47
Pt1943	Melanoma	Yes	1	6.18082	0.657534	1.2915	3.92616	3.04	M	41	Normal	24.79
Pt1944	Hepatobiliary	Yes	0	9.63288	7.10137	2.91756	13.6271	4.67073	M	62	Overweight	26.61
Pt1945	Gastric	Yes	1	14.137	9.69863	1.2696	1.43865	1.13315	M	55	Underweight	18.12
Pt1946	Gastric	Yes	1	26.1699	3.97808	1.57776	4.44264	2.81579	M	57	Normal	22.19
Pt1947	Gastric	No	1	8.87671	3.18904	1.4784	1.96224	1.32727	M	67	Normal	24.86
Pt1948	Gastric	Yes	1	13.4137	10.126	2.05176	3.94416	1.92233	F	70	Normal	20.67
Pt1949	Gastric	Yes	1	27.5507	6.34521	2.91048	4.47828	1.53867	F	40	Obese	35.23
Pt1950	Gastric	No	1	4.27397	2.79452	1.7784	4.4424	2.49798	M	57	Overweight	25.1
Pt1951	Kidney	Yes	0	43.2	11.2438	1.2284	1.5318	1.24699	M	66	Normal	23.75
Pt1952	Hepatobiliary	No	1	33.8959	5.03014	1.56156	6.70824	4.29586	M	68	Normal	20.96
Pt1953	Gastric	Yes	1	4.60274	0.920548	2.76705	3.575	1.29199	F	34	Underweight	14.44
Pt1954	Gastric	Yes	0	13.4137	10.8822	1.27006	3.22828	2.54183	M	62	Overweight	26.51
Pt1955	Gastric	Yes	1	2.99178	0.756164	0.90525	9.25485	10.2235	F	59	NA	NA
Pt1956	Colorectal	Yes	0	31.0356	26.8274	1.63709	4.22968	2.58366	F	63	Normal	23.28
Pt1957	Hepatobiliary	Yes	1	15.4849	5.06301	1.0686	2.466	2.30769	M	54	Normal	24.05
Pt1958	Urothelial	No	0	13.9726	12.5918	1.0419	2.79048	2.67826	F	58	Overweight	27.82
Pt1959	Colorectal	Yes	0	18.2466	1.4137	2.05016	2.28028	1.11224	M	51	Overweight	25.63
Pt1960	Melanoma	No	1	4.2411	0.657534	1.75748	5.89419	3.35377	F	65	Normal	24.68
Pt1961	Hepatobiliary	No	1	22.9479	18.2795	0.83881	3.73036	4.4472	M	45	Normal	22.87
Pt1962	Hepatobiliary	Yes	1	14.2685	0.690411	1.60056	2.29216	1.4321	M	72	NA	NA
Pt1963	Hepatobiliary	Yes	1	20.6137	12.3288	0.85008	3.34236	3.93182	M	79	NA	NA
Pt1964	Urothelial	No	0	76.1753	24.8877	2.1203	5.7148	2.69528	M	52	NA	NA
Pt1965	Kidney	No	0	44.9096	3.84658	2.4525	4.275	1.74312	M	54	Overweight	29.33
Pt1966	Gastric	No	1	18.6411	4.83288	1.83816	3.6018	1.95946	M	77	Underweight	18.09
Pt1967	Gastric	Yes	1	4.63562	1.4137	2.55816	3.22354	1.2601	M	54	Normal	22.05
Pt1968	Gastric	Yes	1	10.3233	0.690411	2.38226	2.9545	1.24021	M	52	Obese	31.07
Pt1969	Gastric	Yes	1	13.9726	6.96986	1.85866	1.4925	0.802998	F	50	Normal	23.53
Pt1970	Hepatobiliary	Yes	0	50.8932	20.5808	3.39747	2.31609	0.68171	M	20	Normal	20.99
Pt1971	Hepatobiliary	No	1	0.624658	0.460274	1.693	14.2212	8.4	M	77	Overweight	27.82
Pt1972	Gastric	Yes	1	7.43014	5.98356	1.67055	4.03125	2.41313	M	64	Normal	23.47
Pt1973	Gastric	Yes	1	3.41918	1.38082	1.14014	3.8179	3.34862	F	66	Overweight	27.93
Pt1974	Hepatobiliary	Yes	1	7.92329	3.45205	0.93024	2.58264	2.77632	M	64	Normal	22.97
Pt1975	Urothelial	Yes	0	33.1726	23.7699	1.76043	4.40461	2.50201	M	64	Normal	22.72
Pt1976	Gastric	Yes	1	5.2274	4.83288	1.4094	5.75505	4.08333	M	61	Normal	21.26
Pt1977	Gastric	No	1	30.4438	11.211	1.60026	1.50002	0.93736	M	80	Normal	21.22
Pt1978	Hepatobiliary	No	1	16.3397	1.61096	1.02858	2.79062	2.71308	M	70	Overweight	27.87
Pt1979	Hepatobiliary	No	1	61.2493	22.4219	1.13764	3.0226	2.6569	M	75	NA	NA
Pt1980	Kidney	Yes	0	58.1589	9.66575	1.90115	5.3394	2.80851	M	20	NA	NA
Pt1981	Melanoma	No	1	8.35068	1.38082	1.8224	4.2976	2.35821	F	60	Overweight	25.41
Pt1982	Hepatobiliary	No	0	12.4603	10.5863	1.82268	7.39032	4.05464	M	65	Normal	21.89
Pt1983	Urothelial	No	1	5.3589	1.44658	1.34366	8.32646	6.19685	M	64	NA	NA
Pt1984	Hepatobiliary	No	1	12.0329	8.31781	1.92792	2.94174	1.52586	M	59	NA	NA
Pt1985	Kidney	No	1	3.22192	2.03836	0.51436	10.9769	21.3409	F	68	NA	NA
Pt1986	Hepatobiliary	No	1	2.92603	0.690411	1.63075	3.66474	2.24727	M	53	Overweight	26.53
Pt1987	Colorectal	No	0	59.6384	37.9726	3.35664	4.28016	1.27513	F	72	NA	NA
Pt1988	Gastric	No	1	3.12329	1.44658	1.61182	2.0909	1.29723	M	33	Normal	20.5
Pt1989	Gastric	No	1	9.6	5.52329	1.7289	3.35045	1.93791	F	64	Normal	21.57
Pt1990	Hepatobiliary	No	1	9.00822	4.99726	0.8103	2.109	2.60274	F	79	NA	NA
Pt1991	Melanoma	Yes	1	8.6137	2.07123	2.10276	4.38252	2.08418	F	70	NA	NA
Pt1992	Gastric	No	1	27.7479	23.5068	1.0586	2.3068	2.1791	M	66	Normal	22.14
Pt1993	Hepatobiliary	No	1	23.0137	6.7726	1.19972	1.66815	1.39045	M	48	Normal	22.93
Pt1994	Colorectal	No	1	11.3425	0.690411	2.64368	6.83306	2.58468	M	66	Normal	24.71
Pt1995	Melanoma	Yes	0	57.7315	23.7041	2.75887	6.91291	2.5057	M	48	Overweight	27.22
Pt1996	Gastric	Yes	1	15.9452	7.33151	2.25951	1.74086	0.770459	M	60	Normal	21.67
Pt1997	Melanoma	Yes	0	11.5068	1.38082	2.78883	5.14998	1.84665	M	57	NA	NA
Pt1998	Gastric	Yes	1	14.7288	8.51507	1.3533	4.98986	3.68718	F	63	Normal	22.36
[truncated: 1,175 more rows]
